# Supplementary material for: N,N′-Bis(pyridin-2-yl)benzene-1,4-diamine–quinoxaline (2/1)
Source: Acta Crystallogr Sect E Struct Rep Online. 2011 Nov 9;67(Pt 12):o3254. doi: 10.1107/S1600536811046356 (PMC3238910; doi:10.1107/S1600536811046356)
Supplement: Supplementary file 1 [file e-67-o3254-sup1.cif]

##############################################################################
#                                                                            #
# This CIF contains the data in a paper accepted for publication in          #
# Acta Crystallographica Section E. It conforms to the requirements of       #
# Notes for Authors for Acta Crystallographica Section E, and has been       #
# peer reviewed under the auspices of the IUCr Commission on Journals.       #
#                                                                            #
# Full details of the Crystallographic Information File format               #
# are given in the paper "The Crystallographic Information File (CIF):       #
# a New Standard Archive File for Crystallography" by S. R. Hall, F. H.      #
# Allen and I. D. Brown [Acta Cryst. (1991), A47, 655-685].                  #
#                                                                            #
# The current version of the core CIF dictionary is obtainable from          #
# ftp://ftp.iucr.org/pub/cif_core.dic.                                       #
#                                                                            #
# Software is freely available for graphical display of the structure(s)     #
# in this CIF. For information consult the CIF software page                 #
# http://www.iucr.org/resources/cif/software.                                #
#                                                                            #
# This file may be used for bona fide research purposes within the           #
# scientific community so long as proper attribution is given to the journal # 
# article from which it was obtained.                                        #
#                                                                            #
##############################################################################
data_global
_audit_creation_method     SHELXL-97
_journal_date_recd_electronic     2011-10-28
_journal_date_accepted     2011-11-03
_journal_name_full     'Acta Crystallographica, Section E'
_journal_year     2011
_journal_volume     67
_journal_issue     12
_journal_page_first     o3254
_journal_page_last     o3254
_journal_paper_category     QO
_journal_coeditor_code     RZ2662
_publ_contact_author_name     'Maria Gdaniec'
_publ_contact_author_address
;
Faculty of Chemistry
Adam Mickiewicz University
60-780 Pozna\'n
Poland
;
_publ_contact_author_email     'magdan@amu.edu.pl'
_publ_contact_author_fax     '048 61 8658008'
_publ_contact_author_phone     '048 61 8291273'
_publ_section_title
;
<i>N</i>,<i>N</i>'-Bis(pyridin-2-yl)benzene-1,4-diamine--quinoxaline (2/1)
;
loop_
    _publ_author_name
    _publ_author_address
    'Wicher, Barbara'
;
Faculty of Chemistry
Adam Mickiewicz University
60-780 Pozna\'n
Poland
;
    'Gdaniec, Maria'
;
Faculty of Chemistry
Adam Mickiewicz University
60-780 Pozna\'n
Poland
;
data_I
_audit_creation_method     SHELXL-97
_chemical_name_systematic
;
<i>N</i>,<i>N</i>'-Bis(pyridin-2-yl)benzene-1,4-diamine--quinoxaline (2/1)
;
_chemical_name_common     ?
_chemical_formula_moiety     '2(C16 H14 N4), C8 H6 N2'
_chemical_formula_sum     'C40 H34 N10'
_chemical_formula_iupac     '2C16 H14 N4, C8 H6 N2'
_chemical_formula_weight     654.77
_chemical_melting_point     ?
_symmetry_cell_setting     monoclinic
_symmetry_space_group_name_H-M     'P 21/n'
_symmetry_space_group_name_Hall     '-P 2yn'
loop_
    _symmetry_equiv_pos_as_xyz
    'x, y, z'
    '-x+1/2, y+1/2, -z+1/2'
    '-x, -y, -z'
    'x-1/2, -y-1/2, z-1/2'
_cell_length_a     11.8285(9)
_cell_length_b     9.1223(7)
_cell_length_c     14.7952(9)
_cell_angle_alpha     90.00
_cell_angle_beta     93.698(5)
_cell_angle_gamma     90.00
_cell_volume     1593.1(2)
_cell_formula_units_Z     2
_cell_measurement_reflns_used     2533
_cell_measurement_theta_min     4.11
_cell_measurement_theta_max     25.00
_cell_measurement_temperature     130(2)
_exptl_crystal_description     prism
_exptl_crystal_colour     colourless
_exptl_crystal_size_max     0.50
_exptl_crystal_size_mid     0.30
_exptl_crystal_size_min     0.25
_exptl_crystal_density_diffrn     1.365
_exptl_crystal_density_meas     ?
_exptl_crystal_density_method     'not measured'
_exptl_crystal_F_000     688
_exptl_absorpt_coefficient_mu     0.085
_exptl_absorpt_correction_type     none
_exptl_absorpt_process_details     ?
_exptl_absorpt_correction_T_min     ?
_exptl_absorpt_correction_T_max     ?
_exptl_special_details     ?
_diffrn_ambient_temperature     130(2)
_diffrn_radiation_type     MoK\a
_diffrn_radiation_wavelength     0.71073
_diffrn_radiation_source     'fine-focus sealed tube'
_diffrn_radiation_monochromator     graphite
_diffrn_measurement_device_type     'Kuma KM-4-CCD \k-geometry'
_diffrn_measurement_method     '\w scans'
_diffrn_detector_area_resol_mean     ?
_diffrn_reflns_number     8116
_diffrn_reflns_av_R_equivalents     0.0325
_diffrn_reflns_av_sigmaI/netI     0.0323
_diffrn_reflns_theta_min     4.11
_diffrn_reflns_theta_max     25.35
_diffrn_reflns_theta_full     25.35
_diffrn_measured_fraction_theta_max     0.996
_diffrn_measured_fraction_theta_full     0.996
_diffrn_reflns_limit_h_min     -13
_diffrn_reflns_limit_h_max     14
_diffrn_reflns_limit_k_min     -10
_diffrn_reflns_limit_k_max     9
_diffrn_reflns_limit_l_min     -17
_diffrn_reflns_limit_l_max     17
_diffrn_standards_number     0
_diffrn_standards_interval_count     0
_diffrn_standards_interval_time     0
_diffrn_standards_decay_%     0
_refine_special_details
;
Refinement of <i>F</i>^2^ against ALL reflections. The weighted <i>R</i>-factor
<i>wR</i> and goodness of fit <i>S</i> are based on <i>F</i>^2^, conventional
<i>R</i>-factors <i>R</i> are based on <i>F</i>, with <i>F</i> set to zero for
negative <i>F</i>^2^. The threshold expression of <i>F</i>^2^ >
\s(<i>F</i>^2^) is used only for calculating <i>R</i>-factors(gt) <i>etc</i>.
and is not relevant to the choice of reflections for refinement.
<i>R</i>-factors based on <i>F</i>^2^ are statistically about twice as large
as those based on <i>F</i>, and <i>R</i>- factors based on ALL data will be
even larger.
;
_reflns_number_total     2897
_reflns_number_gt     2082
_reflns_threshold_expression     I>2\s(I)
_refine_ls_structure_factor_coef     Fsqd
_refine_ls_matrix_type     full
_refine_ls_R_factor_all     0.0604
_refine_ls_R_factor_gt     0.0446
_refine_ls_wR_factor_gt     0.1105
_refine_ls_wR_factor_ref     0.1214
_refine_ls_goodness_of_fit_ref     0.974
_refine_ls_restrained_S_all     0.974
_refine_ls_number_reflns     2897
_refine_ls_number_parameters     226
_refine_ls_number_restraints     0
_refine_ls_hydrogen_treatment     constr
_refine_ls_weighting_scheme     calc
_refine_ls_weighting_details
                 'calc w=1/[\s^2^(Fo^2^)+(0.0796P)^2^] where P=(Fo^2^+2Fc^2^)/3'
_atom_sites_solution_hydrogens     geom
_atom_sites_solution_primary     direct
_atom_sites_solution_secondary     difmap
_refine_ls_shift/su_max     0.000
_refine_ls_shift/su_mean     0.000
_refine_diff_density_max     0.217
_refine_diff_density_min     -0.277
_refine_ls_extinction_method     none
_refine_ls_extinction_coef     ?
loop_
    _atom_type_symbol
    _atom_type_description
    _atom_type_scat_dispersion_real
    _atom_type_scat_dispersion_imag
    _atom_type_scat_source
    'C' 'C' 0.0033 0.0016
                         'International Tables Vol C Tables 4.2.6.8 and 6.1.1.4'
    'H' 'H' 0.0000 0.0000
                         'International Tables Vol C Tables 4.2.6.8 and 6.1.1.4'
    'N' 'N' 0.0061 0.0033
                         'International Tables Vol C Tables 4.2.6.8 and 6.1.1.4'
_computing_data_collection
;
CrysAlis CCD (Oxford Diffraction, 2002)
;
_computing_cell_refinement
;
CrysAlis RED (Oxford Diffraction, 2002)
;
_computing_data_reduction
;
CrysAlis RED (Oxford Diffraction, 2002)
;
_computing_structure_solution     'SHELXS97 (Sheldrick, 2008)'
_computing_structure_refinement     'SHELXL97 (Sheldrick, 2008)'
_computing_molecular_graphics
;
ORTEP-3 for Windows (Farrugia, 1997) and
Mercury (Macrae <i>et al.</i>, 2006)
;
_computing_publication_material     'SHELXL97 (Sheldrick, 2008)'
loop_
    _atom_site_type_symbol
    _atom_site_label
    _atom_site_fract_x
    _atom_site_fract_y
    _atom_site_fract_z
    _atom_site_U_iso_or_equiv
    _atom_site_adp_type
    _atom_site_calc_flag
    _atom_site_refinement_flags
    _atom_site_occupancy
    _atom_site_symmetry_multiplicity
    _atom_site_disorder_assembly
    _atom_site_disorder_group
    N N2 0.34420(10) 0.46004(13) 0.12792(9) 0.0251(3) Uani d . 1 1 . .
    N N7 0.44563(11) 0.24793(13) 0.12278(9) 0.0291(3) Uani d . 1 1 . .
    H H7N 0.5037 0.3082 0.1126 0.035 Uiso d R 1 1 . .
    N N14 0.55190(10) -0.35168(13) 0.12548(9) 0.0295(3) Uani d . 1 1 . .
    H H14N 0.4941 -0.4122 0.1359 0.035 Uiso d R 1 1 . .
    N N16 0.65420(10) -0.56243(13) 0.11839(9) 0.0260(3) Uani d . 1 1 . .
    C C1 0.34338(12) 0.31287(16) 0.13482(10) 0.0232(4) Uani d . 1 1 . .
    C C3 0.24879(13) 0.53106(17) 0.14294(10) 0.0282(4) Uani d . 1 1 . .
    H H3 0.2492 0.6349 0.1382 0.034 Uiso calc R 1 1 . .
    C C4 0.15003(13) 0.46477(18) 0.16475(11) 0.0301(4) Uani d . 1 1 . .
    H H4 0.0841 0.5205 0.1745 0.036 Uiso calc R 1 1 . .
    C C5 0.15028(13) 0.31317(18) 0.17200(11) 0.0292(4) Uani d . 1 1 . .
    H H5 0.0839 0.2630 0.1876 0.035 Uiso calc R 1 1 . .
    C C6 0.24654(13) 0.23600(17) 0.15651(10) 0.0266(4) Uani d . 1 1 . .
    H H6 0.2474 0.1321 0.1604 0.032 Uiso calc R 1 1 . .
    C C8 0.46942(13) 0.09666(16) 0.12475(10) 0.0243(4) Uani d . 1 1 . .
    C C9 0.40085(12) -0.00484(17) 0.07789(10) 0.0264(4) Uani d . 1 1 . .
    H H9 0.3335 0.0269 0.0452 0.032 Uiso calc R 1 1 . .
    C C10 0.42953(13) -0.15119(16) 0.07830(10) 0.0256(4) Uani d . 1 1 . .
    H H10 0.3813 -0.2195 0.0463 0.031 Uiso calc R 1 1 . .
    C C11 0.52812(13) -0.20032(16) 0.12488(10) 0.0253(4) Uani d . 1 1 . .
    C C12 0.59638(13) -0.09904(17) 0.17195(11) 0.0272(4) Uani d . 1 1 . .
    H H12 0.6637 -0.1307 0.2047 0.033 Uiso calc R 1 1 . .
    C C13 0.56739(13) 0.04714(17) 0.17172(10) 0.0270(4) Uani d . 1 1 . .
    H H13 0.6152 0.1152 0.2042 0.032 Uiso calc R 1 1 . .
    C C15 0.65386(13) -0.41581(16) 0.11138(10) 0.0239(4) Uani d . 1 1 . .
    C C17 0.75049(13) -0.63284(18) 0.10303(11) 0.0302(4) Uani d . 1 1 . .
    H H17 0.7507 -0.7367 0.1074 0.036 Uiso calc R 1 1 . .
    C C18 0.84841(14) -0.56538(18) 0.08156(11) 0.0310(4) Uani d . 1 1 . .
    H H18 0.9149 -0.6201 0.0719 0.037 Uiso calc R 1 1 . .
    C C19 0.84671(13) -0.41393(18) 0.07442(11) 0.0303(4) Uani d . 1 1 . .
    H H19 0.9129 -0.3628 0.0594 0.036 Uiso calc R 1 1 . .
    C C20 0.75006(13) -0.33812(17) 0.08900(10) 0.0276(4) Uani d . 1 1 . .
    H H20 0.7482 -0.2343 0.0840 0.033 Uiso calc R 1 1 . .
    C C21 0.42626(15) 0.38226(19) 0.36086(12) 0.0393(5) Uani d . 1 1 . .
    H H21 0.3839 0.3310 0.3142 0.047 Uiso d R 1 1 . .
    C C22 0.53039(16) 0.44592(18) 0.34188(13) 0.0410(5) Uani d . 1 1 . .
    H H22 0.5570 0.4363 0.2829 0.049 Uiso d R 1 1 . .
    N N23 0.59282(13) 0.51949(17) 0.40527(11) 0.0368(4) Uani d P 0.50 1 . .
    C C23 0.59282(13) 0.51949(17) 0.40527(11) 0.0368(4) Uani d P 0.50 1 . .
    H H23 0.6629 0.5629 0.3922 0.044 Uiso d PR 0.50 1 . .
    C C24 0.55231(12) 0.53158(16) 0.49075(11) 0.0275(4) Uani d . 1 1 . .
    C C25 0.61465(13) 0.60804(16) 0.55764(11) 0.0357(4) Uani d P 0.50 1 . .
    H H25 0.6846 0.6529 0.5457 0.043 Uiso d PR 0.50 1 . .
    N N25 0.61465(13) 0.60804(16) 0.55764(11) 0.0357(4) Uani d P 0.50 1 . .
loop_
    _atom_site_aniso_label
    _atom_site_aniso_U_11
    _atom_site_aniso_U_22
    _atom_site_aniso_U_33
    _atom_site_aniso_U_12
    _atom_site_aniso_U_13
    _atom_site_aniso_U_23
    N2 0.0240(7) 0.0225(7) 0.0290(7) 0.0005(5) 0.0025(6) -0.0026(5)
    N7 0.0227(7) 0.0202(7) 0.0449(9) -0.0022(5) 0.0067(6) -0.0004(6)
    N14 0.0224(7) 0.0208(7) 0.0457(9) -0.0006(5) 0.0056(6) 0.0047(6)
    N16 0.0248(7) 0.0229(7) 0.0301(8) 0.0004(5) 0.0011(6) -0.0004(6)
    C1 0.0249(8) 0.0223(8) 0.0223(8) -0.0012(6) 0.0010(6) -0.0020(6)
    C3 0.0301(9) 0.0246(8) 0.0298(9) 0.0026(7) 0.0012(7) -0.0040(7)
    C4 0.0243(8) 0.0339(9) 0.0323(9) 0.0032(7) 0.0030(7) -0.0048(7)
    C5 0.0247(8) 0.0361(9) 0.0270(9) -0.0044(7) 0.0026(7) -0.0009(7)
    C6 0.0283(9) 0.0239(8) 0.0277(9) -0.0022(7) 0.0019(7) 0.0000(6)
    C8 0.0238(8) 0.0212(8) 0.0284(9) -0.0007(6) 0.0059(7) 0.0001(6)
    C9 0.0241(8) 0.0258(8) 0.0292(9) 0.0000(7) 0.0004(7) 0.0024(7)
    C10 0.0244(8) 0.0253(8) 0.0271(9) -0.0034(6) 0.0010(6) -0.0015(6)
    C11 0.0257(8) 0.0219(8) 0.0289(9) 0.0009(6) 0.0056(7) 0.0024(6)
    C12 0.0231(8) 0.0299(9) 0.0283(9) 0.0019(7) 0.0003(7) 0.0026(7)
    C13 0.0248(8) 0.0277(9) 0.0288(9) -0.0034(7) 0.0034(7) -0.0035(7)
    C15 0.0242(8) 0.0246(8) 0.0225(8) 0.0002(6) -0.0007(6) 0.0002(6)
    C17 0.0298(9) 0.0267(8) 0.0336(9) 0.0037(7) -0.0010(7) -0.0037(7)
    C18 0.0259(9) 0.0337(9) 0.0334(9) 0.0028(7) 0.0011(7) -0.0068(7)
    C19 0.0231(9) 0.0374(10) 0.0302(9) -0.0054(7) 0.0012(7) -0.0031(7)
    C20 0.0273(9) 0.0259(8) 0.0292(9) -0.0028(7) -0.0004(7) 0.0008(7)
    C21 0.0462(11) 0.0331(10) 0.0372(11) -0.0056(8) -0.0086(9) 0.0026(8)
    C22 0.0550(12) 0.0324(10) 0.0362(10) 0.0004(9) 0.0081(9) 0.0027(8)
    N23 0.0364(9) 0.0337(9) 0.0411(10) -0.0045(7) 0.0092(7) 0.0025(7)
    C23 0.0364(9) 0.0337(9) 0.0411(10) -0.0045(7) 0.0092(7) 0.0025(7)
    C24 0.0263(8) 0.0214(8) 0.0344(9) 0.0003(6) -0.0005(7) 0.0021(7)
    C25 0.0314(8) 0.0331(9) 0.0417(10) -0.0057(7) -0.0055(7) 0.0031(7)
    N25 0.0314(8) 0.0331(9) 0.0417(10) -0.0057(7) -0.0055(7) 0.0031(7)
_geom_special_details
;
All e.s.d.'s (except the e.s.d. in the dihedral angle between two l.s. planes)
are estimated using the full covariance matrix. The cell e.s.d.'s are taken
into account individually in the estimation of e.s.d.'s in distances, angles
and torsion angles; correlations between e.s.d.'s in cell parameters are only
used when they are defined by crystal symmetry. An approximate (isotropic)
treatment of cell e.s.d.'s is used for estimating e.s.d.'s involving l.s.
planes.
;
loop_
    _geom_bond_atom_site_label_1
    _geom_bond_atom_site_label_2
    _geom_bond_site_symmetry_2
    _geom_bond_distance
    _geom_bond_publ_flag
    N2 C3 . 1.3324(18) ?
    N2 C1 . 1.3465(19) ?
    N7 C1 . 1.3686(19) ?
    N7 C8 . 1.4083(19) ?
    N7 H7N . 0.9001 ?
    N14 C15 . 1.3685(19) ?
    N14 C11 . 1.4090(19) ?
    N14 H14N . 0.9000 ?
    N16 C17 . 1.3397(19) ?
    N16 C15 . 1.3415(19) ?
    C1 C6 . 1.398(2) ?
    C3 C4 . 1.372(2) ?
    C3 H3 . 0.9500 ?
    C4 C5 . 1.387(2) ?
    C4 H4 . 0.9500 ?
    C5 C6 . 1.370(2) ?
    C5 H5 . 0.9500 ?
    C6 H6 . 0.9500 ?
    C8 C9 . 1.387(2) ?
    C8 C13 . 1.388(2) ?
    C9 C10 . 1.377(2) ?
    C9 H9 . 0.9500 ?
    C10 C11 . 1.390(2) ?
    C10 H10 . 0.9500 ?
    C11 C12 . 1.385(2) ?
    C12 C13 . 1.377(2) ?
    C12 H12 . 0.9500 ?
    C13 H13 . 0.9500 ?
    C15 C20 . 1.398(2) ?
    C17 C18 . 1.367(2) ?
    C17 H17 . 0.9500 ?
    C18 C19 . 1.386(2) ?
    C18 H18 . 0.9500 ?
    C19 C20 . 1.365(2) ?
    C19 H19 . 0.9500 ?
    C20 H20 . 0.9500 ?
    C21 N25 3_666 1.331(2) ?
    C21 C25 3_666 1.331(2) ?
    C21 C22 . 1.406(3) ?
    C21 H21 . 0.9499 ?
    C22 N23 . 1.336(2) ?
    C22 H22 . 0.9500 ?
    N23 C24 . 1.385(2) ?
    N23 H23 . 0.9500 ?
    C24 C25 . 1.384(2) ?
    C24 C24 3_666 1.408(3) ?
    C25 C21 3_666 1.331(2) ?
    C25 H25 . 0.9499 ?
loop_
    _geom_angle_atom_site_label_1
    _geom_angle_atom_site_label_2
    _geom_angle_atom_site_label_3
    _geom_angle_site_symmetry_1
    _geom_angle_site_symmetry_3
    _geom_angle
    _geom_angle_publ_flag
    C3 N2 C1 . . 117.51(13) ?
    C1 N7 C8 . . 126.76(13) ?
    C1 N7 H7N . . 116.6 ?
    C8 N7 H7N . . 116.6 ?
    C15 N14 C11 . . 126.54(13) ?
    C15 N14 H14N . . 116.8 ?
    C11 N14 H14N . . 116.7 ?
    C17 N16 C15 . . 117.59(14) ?
    N2 C1 N7 . . 114.27(13) ?
    N2 C1 C6 . . 121.83(14) ?
    N7 C1 C6 . . 123.84(14) ?
    N2 C3 C4 . . 124.61(15) ?
    N2 C3 H3 . . 117.7 ?
    C4 C3 H3 . . 117.7 ?
    C3 C4 C5 . . 117.38(15) ?
    C3 C4 H4 . . 121.3 ?
    C5 C4 H4 . . 121.3 ?
    C6 C5 C4 . . 119.79(15) ?
    C6 C5 H5 . . 120.1 ?
    C4 C5 H5 . . 120.1 ?
    C5 C6 C1 . . 118.86(15) ?
    C5 C6 H6 . . 120.6 ?
    C1 C6 H6 . . 120.6 ?
    C9 C8 C13 . . 118.40(14) ?
    C9 C8 N7 . . 122.29(14) ?
    C13 C8 N7 . . 119.25(13) ?
    C10 C9 C8 . . 120.60(14) ?
    C10 C9 H9 . . 119.7 ?
    C8 C9 H9 . . 119.7 ?
    C9 C10 C11 . . 120.88(14) ?
    C9 C10 H10 . . 119.6 ?
    C11 C10 H10 . . 119.6 ?
    C12 C11 C10 . . 118.52(14) ?
    C12 C11 N14 . . 122.74(14) ?
    C10 C11 N14 . . 118.68(13) ?
    C13 C12 C11 . . 120.52(14) ?
    C13 C12 H12 . . 119.7 ?
    C11 C12 H12 . . 119.7 ?
    C12 C13 C8 . . 121.08(14) ?
    C12 C13 H13 . . 119.5 ?
    C8 C13 H13 . . 119.5 ?
    N16 C15 N14 . . 114.37(13) ?
    N16 C15 C20 . . 121.68(14) ?
    N14 C15 C20 . . 123.92(14) ?
    N16 C17 C18 . . 124.47(15) ?
    N16 C17 H17 . . 117.8 ?
    C18 C17 H17 . . 117.8 ?
    C17 C18 C19 . . 117.27(15) ?
    C17 C18 H18 . . 121.4 ?
    C19 C18 H18 . . 121.4 ?
    C20 C19 C18 . . 120.08(15) ?
    C20 C19 H19 . . 120.0 ?
    C18 C19 H19 . . 120.0 ?
    C19 C20 C15 . . 118.89(15) ?
    C19 C20 H20 . . 120.6 ?
    C15 C20 H20 . . 120.6 ?
    N25 C21 C22 3_666 . 121.85(16) ?
    C25 C21 C22 3_666 . 121.85(16) ?
    N25 C21 H21 3_666 . 119.1 ?
    C25 C21 H21 3_666 . 119.1 ?
    C22 C21 H21 . . 119.1 ?
    N23 C22 C21 . . 121.25(17) ?
    N23 C22 H22 . . 119.3 ?
    C21 C22 H22 . . 119.4 ?
    C22 N23 C24 . . 118.20(15) ?
    C22 N23 H23 . . 121.1 ?
    C24 N23 H23 . . 120.7 ?
    C25 C24 N23 . . 119.55(14) ?
    C25 C24 C24 . 3_666 120.10(19) ?
    N23 C24 C24 . 3_666 120.34(18) ?
    C21 C25 C24 3_666 . 118.25(15) ?
    C21 C25 H25 3_666 . 120.8 ?
    C24 C25 H25 . . 120.9 ?
loop_
    _geom_torsion_atom_site_label_1
    _geom_torsion_atom_site_label_2
    _geom_torsion_atom_site_label_3
    _geom_torsion_atom_site_label_4
    _geom_torsion_site_symmetry_1
    _geom_torsion_site_symmetry_2
    _geom_torsion_site_symmetry_3
    _geom_torsion_site_symmetry_4
    _geom_torsion
    _geom_torsion_publ_flag
    C3 N2 C1 N7 . . . . -177.03(13) ?
    C3 N2 C1 C6 . . . . 0.3(2) ?
    C8 N7 C1 N2 . . . . -178.90(14) ?
    C8 N7 C1 C6 . . . . 3.9(2) ?
    C1 N2 C3 C4 . . . . -0.1(2) ?
    N2 C3 C4 C5 . . . . 0.3(2) ?
    C3 C4 C5 C6 . . . . -0.7(2) ?
    C4 C5 C6 C1 . . . . 0.9(2) ?
    N2 C1 C6 C5 . . . . -0.7(2) ?
    N7 C1 C6 C5 . . . . 176.37(14) ?
    C1 N7 C8 C9 . . . . 47.3(2) ?
    C1 N7 C8 C13 . . . . -135.63(16) ?
    C13 C8 C9 C10 . . . . 0.1(2) ?
    N7 C8 C9 C10 . . . . 177.18(14) ?
    C8 C9 C10 C11 . . . . -0.6(2) ?
    C9 C10 C11 C12 . . . . 0.8(2) ?
    C9 C10 C11 N14 . . . . 178.09(14) ?
    C15 N14 C11 C12 . . . . -48.1(2) ?
    C15 N14 C11 C10 . . . . 134.72(16) ?
    C10 C11 C12 C13 . . . . -0.6(2) ?
    N14 C11 C12 C13 . . . . -177.76(14) ?
    C11 C12 C13 C8 . . . . 0.1(2) ?
    C9 C8 C13 C12 . . . . 0.1(2) ?
    N7 C8 C13 C12 . . . . -177.06(14) ?
    C17 N16 C15 N14 . . . . 178.27(13) ?
    C17 N16 C15 C20 . . . . -0.1(2) ?
    C11 N14 C15 N16 . . . . 178.07(14) ?
    C11 N14 C15 C20 . . . . -3.6(2) ?
    C15 N16 C17 C18 . . . . 0.6(2) ?
    N16 C17 C18 C19 . . . . -0.7(2) ?
    C17 C18 C19 C20 . . . . 0.3(2) ?
    C18 C19 C20 C15 . . . . 0.2(2) ?
    N16 C15 C20 C19 . . . . -0.3(2) ?
    N14 C15 C20 C19 . . . . -178.51(14) ?
    N25 C21 C22 N23 3_666 . . . -0.1(3) ?
    C25 C21 C22 N23 3_666 . . . -0.1(3) ?
    C21 C22 N23 C24 . . . . 0.0(3) ?
    C22 N23 C24 C25 . . . . -179.52(15) ?
    C22 N23 C24 C24 . . . 3_666 -0.4(3) ?
    N23 C24 C25 C21 . . . 3_666 -179.92(15) ?
    C24 C24 C25 C21 3_666 . . 3_666 1.0(3) ?
loop_
    _geom_hbond_atom_site_label_D
    _geom_hbond_atom_site_label_H
    _geom_hbond_atom_site_label_A
    _geom_hbond_site_symmetry_A
    _geom_hbond_distance_DH
    _geom_hbond_distance_HA
    _geom_hbond_distance_DA
    _geom_hbond_angle_DHA
    N14 H14N N2 1_545 0.90 2.12 2.9998(17) 166
    N7 H7N N16 1_565 0.90 2.13 3.0173(18) 167
_iucr_refine_instructions_details
;
TITL POL341 in P2(1)/n
CELL  0.71073  11.8285   9.1223  14.7952   90.000   93.698   90.000
ZERR     2.00   0.0009   0.0007   0.0009    0.000    0.005    0.000
LATT   1
SYMM  1/2 - X, 1/2 + Y, 1/2 - Z
SFAC  C    H    N
UNIT  80   68   20
MERG   2
shel 5 .83
EXYZ  N23 C23
EXYZ  N25 C25
EADP  N23 C23
EADP  N25 C25
Mpla c15 n16 c17 c18 c19 c20 n14
mpla c8 c9 c10 c11 c12 c13
mpla n7 c1 n2 c3 c4 c5 c6
eqiv $1 x, y-1, z
eqiv $2 x, y+1,z
HTAB   n14 n2_$1
htab n7 n16_$2
FMAP   2
PLAN   20
ACTA
BOND   $H
CONF
L.S.   4
TEMP  -143.00
WGHT    0.079600
FVAR       3.70725
N2    3    0.344196    0.460038    0.127919    11.00000    0.02397    0.02255 =
         0.02896   -0.00262    0.00248    0.00047
N7    3    0.445633    0.247930    0.122783    11.00000    0.02272    0.02015 =
         0.04488   -0.00042    0.00666   -0.00219
AFIX   3
H7N   2    0.503703    0.308180    0.112563    11.00000   -1.20000
AFIX   0
N14   3    0.551899   -0.351685    0.125483    11.00000    0.02240    0.02082 =
         0.04571    0.00467    0.00560   -0.00063
AFIX   3
H14N  2    0.494079   -0.412225    0.135893    11.00000   -1.20000
AFIX   0
N16   3    0.654197   -0.562426    0.118391    11.00000    0.02483    0.02294 =
         0.03010   -0.00039    0.00106    0.00043
C1    1    0.343384    0.312870    0.134815    11.00000    0.02486    0.02225 =
         0.02233   -0.00200    0.00104   -0.00124
C3    1    0.248786    0.531064    0.142943    11.00000    0.03008    0.02464 =
         0.02984   -0.00398    0.00119    0.00257
AFIX  43
H3    2    0.249154    0.634919    0.138226    11.00000   -1.20000
AFIX   0
C4    1    0.150031    0.464773    0.164751    11.00000    0.02428    0.03388 =
         0.03235   -0.00481    0.00299    0.00325
AFIX  43
H4    2    0.084080    0.520520    0.174503    11.00000   -1.20000
AFIX   0
C5    1    0.150279    0.313169    0.171995    11.00000    0.02472    0.03609 =
         0.02699   -0.00095    0.00255   -0.00441
AFIX  43
H5    2    0.083930    0.262990    0.187645    11.00000   -1.20000
AFIX   0
C6    1    0.246536    0.235999    0.156506    11.00000    0.02825    0.02387 =
         0.02765   -0.00002    0.00189   -0.00217
AFIX  43
H6    2    0.247436    0.132056    0.160441    11.00000   -1.20000
AFIX   0
C8    1    0.469422    0.096655    0.124747    11.00000    0.02381    0.02122 =
         0.02843    0.00010    0.00593   -0.00068
C9    1    0.400848   -0.004841    0.077894    11.00000    0.02406    0.02581 =
         0.02925    0.00237    0.00045   -0.00004
AFIX  43
H9    2    0.333483    0.026853    0.045224    11.00000   -1.20000
AFIX   0
C10   1    0.429532   -0.151192    0.078302    11.00000    0.02439    0.02535 =
         0.02708   -0.00154    0.00096   -0.00345
AFIX  43
H10   2    0.381287   -0.219462    0.046325    11.00000   -1.20000
AFIX   0
C11   1    0.528125   -0.200321    0.124877    11.00000    0.02569    0.02193 =
         0.02886    0.00237    0.00559    0.00085
C12   1    0.596383   -0.099042    0.171947    11.00000    0.02312    0.02990 =
         0.02832    0.00259    0.00034    0.00186
AFIX  43
H12   2    0.663740   -0.130680    0.204653    11.00000   -1.20000
AFIX   0
C13   1    0.567393    0.047139    0.171717    11.00000    0.02485    0.02773 =
         0.02876   -0.00353    0.00338   -0.00336
AFIX  43
H13   2    0.615239    0.115222    0.204244    11.00000   -1.20000
AFIX   0
C15   1    0.653862   -0.415808    0.111379    11.00000    0.02424    0.02462 =
         0.02249    0.00019   -0.00068    0.00022
C17   1    0.750488   -0.632835    0.103028    11.00000    0.02980    0.02672 =
         0.03359   -0.00367   -0.00097    0.00370
AFIX  43
H17   2    0.750732   -0.736740    0.107350    11.00000   -1.20000
AFIX   0
C18   1    0.848407   -0.565383    0.081559    11.00000    0.02591    0.03375 =
         0.03336   -0.00681    0.00113    0.00277
AFIX  43
H18   2    0.914900   -0.620096    0.071924    11.00000   -1.20000
AFIX   0
C19   1    0.846707   -0.413933    0.074424    11.00000    0.02310    0.03743 =
         0.03019   -0.00313    0.00121   -0.00539
AFIX  43
H19   2    0.912884   -0.362793    0.059368    11.00000   -1.20000
AFIX   0
C20   1    0.750058   -0.338118    0.089004    11.00000    0.02728    0.02591 =
         0.02923    0.00081   -0.00040   -0.00276
AFIX  43
H20   2    0.748187   -0.234307    0.084030    11.00000   -1.20000
AFIX   0
C21   1    0.426258    0.382259    0.360861    11.00000    0.04616    0.03314 =
         0.03724    0.00258   -0.00861   -0.00563
AFIX   3
H21   2    0.383868    0.330999    0.314181    11.00000   -1.20000
AFIX   0
C22   1    0.530394    0.445921    0.341884    11.00000    0.05505    0.03238 =
         0.03622    0.00274    0.00805    0.00037
AFIX   3
H22   2    0.556964    0.436301    0.282934    11.00000   -1.20000
AFIX   0
N23   3    0.592824    0.519486    0.405272    10.50000    0.03644    0.03372 =
         0.04111    0.00247    0.00924   -0.00454
C23   1    0.592824    0.519486    0.405272    10.50000    0.03644    0.03372 =
         0.04111    0.00247    0.00924   -0.00454
AFIX   3
H23   2    0.662923    0.562946    0.392232    10.50000   -1.20000
AFIX   0
C24   1    0.552308    0.531577    0.490746    11.00000    0.02634    0.02136 =
         0.03437    0.00209   -0.00053    0.00034
C25   1    0.614646    0.608043    0.557641    10.50000    0.03137    0.03307 =
         0.04174    0.00306   -0.00552   -0.00566
AFIX   3
H25   2    0.684606    0.652873    0.545661    10.50000   -1.20000
AFIX   0
N25   3    0.614646    0.608043    0.557641    10.50000    0.03137    0.03307 =
         0.04174    0.00306   -0.00552   -0.00566
HKLF    4
REM  POL341 in P2(1)/n
REM R1 =  0.0446 for   2082 Fo > 4sig(Fo)  and  0.0604 for all   2897 data
REM    226 parameters refined using      0 restraints
END
WGHT      0.0796      0.0000
REM Highest difference peak  0.217,  deepest hole -0.277,  1-sigma level  0.053
Q1    1   0.4784 -0.4331  0.0930  11.00000  0.05    0.22
Q2    1   0.4045  0.5072  0.0982  11.00000  0.05    0.18
Q3    1   0.4255  0.5059  0.1148  11.00000  0.05    0.18
Q4    1   0.5950 -0.6073  0.1585  11.00000  0.05    0.15
;
