# Supplementary material for: N,N′-Bis(pyridin-2-yl)benzene-1,4-diamine–quinoxaline (2/1)
Source: Acta Crystallogr Sect E Struct Rep Online. 2011 Nov 9;67(Pt 12):o3254. doi: 10.1107/S1600536811046356 (PMC3238910; doi:10.1107/S1600536811046356)
Supplement: Supplementary file 2 [file e-67-o3254-Isup2.hkl]

#
# h,k,l, Fc-squared, Fo-squared, sigma(Fo-squared) and status flag
#
data_I
_shelx_title ' POL341 in P2(1)/n'
_shelx_refln_list_code          4
_shelx_F_calc_maximum      295.15
_exptl_crystal_F_000       688.00
_reflns_d_resolution_high  0.8300
 
loop_
 _symmetry_equiv_pos_as_xyz
 'x, y, z'
 '-x+1/2, y+1/2, -z+1/2'
 '-x, -y, -z'
 'x-1/2, -y-1/2, z-1/2'
 
_cell_length_a    11.8285
_cell_length_b     9.1223
_cell_length_c    14.7952
_cell_angle_alpha  90.000
_cell_angle_beta   93.698
_cell_angle_gamma  90.000
 
_shelx_F_squared_multiplier     1.000
 
loop_
 _refln_index_h
 _refln_index_k
 _refln_index_l
 _refln_F_squared_calc
 _refln_F_squared_meas
 _refln_F_squared_sigma
 _refln_observed_status
   4   0   0     2856.79     2899.45     10.59 o
   6   0   0      930.08     1036.88      7.21 o
   8   0   0       90.60       68.63      8.02 o
  10   0   0     5052.82     5676.48     45.35 o
  12   0   0      809.55      851.86     25.40 o
  14   0   0        6.19        7.99      9.51 o
   2   1   0     2999.24     2710.15     57.04 o
   3   1   0       21.10       14.57      1.71 o
   4   1   0     1819.93     1811.61     38.05 o
   5   1   0      130.11      119.19      3.52 o
   6   1   0      539.21      606.17      6.06 o
   7   1   0       21.01       22.46      2.08 o
   8   1   0      166.44      202.14      9.99 o
   9   1   0      104.49       97.71      8.11 o
  10   1   0       22.72       39.50      6.99 o
  11   1   0       34.49       29.61      6.32 o
  12   1   0       29.42       24.63      6.68 o
  13   1   0       13.30        9.63      6.27 o
  14   1   0        7.79        4.34      5.29 o
   0   2   0     9263.81     8964.33     87.20 o
   1   2   0     2622.14     2492.10     10.40 o
   2   2   0      204.66      205.22      3.39 o
   3   2   0     5046.65     5046.58     30.01 o
   4   2   0     4890.14     5244.77     26.36 o
   5   2   0      706.49      752.90     11.71 o
   6   2   0      204.55      229.36      5.33 o
   7   2   0       21.66       29.14      3.54 o
   8   2   0        0.09        0.99      1.28 o
   9   2   0      106.78      103.19      7.75 o
  10   2   0        0.35        1.98      3.36 o
  11   2   0      570.57      608.93     15.67 o
  12   2   0       79.23       74.41      9.20 o
  13   2   0      287.14      358.25     15.85 o
   1   3   0      276.27      293.67      4.59 o
   2   3   0      822.96      807.08     14.91 o
   3   3   0      152.12      152.47      3.25 o
   4   3   0        0.59        0.95      1.12 o
   5   3   0       79.22       82.69      4.32 o
   6   3   0      333.54      338.29      5.82 o
   7   3   0       16.00       16.99      3.49 o
   8   3   0      175.88      190.02      5.48 o
   9   3   0       13.41       14.72      4.33 o
  10   3   0       11.57        8.02      4.93 o
  11   3   0        0.20        4.00      3.14 o
  12   3   0       56.35       46.62      7.75 o
  13   3   0        0.07        3.19      3.66 o
   0   4   0       45.22       37.21      2.85 o
   1   4   0      240.17      234.46      6.70 o
   2   4   0        5.86        6.51      1.82 o
   3   4   0       60.02       57.41      1.97 o
   4   4   0       15.10       11.56      2.25 o
   5   4   0        9.73       10.64      2.40 o
   6   4   0        0.23        2.12      1.91 o
   7   4   0        0.57        1.22      1.71 o
   8   4   0        4.22        3.79      2.21 o
   9   4   0       75.16       61.56      6.84 o
  10   4   0        2.60        1.90      2.39 o
  11   4   0       15.61       13.98      4.75 o
  12   4   0        0.04        4.84      3.83 o
  13   4   0       20.91       20.49      5.46 o
   1   5   0       39.09       33.24      1.90 o
   2   5   0        0.17        0.65      0.90 o
   3   5   0        8.84        7.33      2.33 o
   4   5   0        0.02        1.29      1.27 o
   5   5   0       23.41       18.46      3.52 o
   6   5   0        1.56        3.70      2.33 o
   7   5   0       13.45        9.00      2.74 o
   8   5   0        3.08        5.72      3.53 o
   9   5   0       13.28       16.54      5.12 o
  10   5   0       19.77       13.25      5.56 o
  11   5   0        2.62        3.66      3.41 o
  12   5   0        3.82        3.34      3.94 o
   0   6   0      110.87      126.02      7.16 o
   1   6   0       31.03       29.97      2.78 o
   2   6   0       12.34       10.58      2.37 o
   3   6   0       13.57        8.62      2.99 o
   4   6   0       59.45       55.22      5.88 o
   5   6   0      338.54      361.72      7.46 o
   6   6   0      357.18      382.06     12.70 o
   7   6   0        1.01        1.37      2.25 o
   8   6   0        3.43        2.27      2.24 o
   9   6   0       19.99       16.27      4.48 o
  10   6   0       32.86       31.21      6.32 o
  11   6   0       63.21       65.03     10.27 o
   1   7   0       73.53       64.81      4.92 o
   2   7   0      266.45      273.29      8.24 o
   3   7   0      172.91      182.46      7.33 o
   4   7   0      332.39      395.65     12.19 o
   5   7   0        0.16        5.63      5.06 o
   6   7   0        0.30        1.46      2.49 o
   7   7   0       23.19       20.85      5.05 o
   8   7   0       14.70       10.95      3.55 o
   9   7   0       13.41       11.90      5.77 o
  10   7   0        0.22        0.70      3.51 o
   0   8   0       10.11        3.08      4.26 o
   1   8   0      176.46      162.10     10.09 o
   2   8   0       26.52       12.19      4.39 o
   3   8   0      557.84      569.05     18.33 o
   4   8   0      143.50      117.20      9.24 o
   5   8   0      482.47      508.29     11.50 o
   6   8   0     1604.08     1834.55     18.55 o
   7   8   0       71.57       67.92      8.67 o
   8   8   0        3.24        5.36      4.00 o
   9   8   0        0.01        2.64      3.52 o
   1   9   0       63.05       40.59      6.51 o
   2   9   0        1.26        5.21      5.18 o
   3   9   0        6.35        7.92      5.29 o
   4   9   0       32.09       31.89      8.43 o
   5   9   0       74.20       64.15      8.04 o
   6   9   0       25.21       19.23      7.06 o
   7   9   0       29.74       43.92      9.91 o
   8   9   0        0.25        4.65      3.95 o
   0  10   0      114.62       81.31     15.19 o
   1  10   0       33.44       19.16      7.20 o
   2  10   0       15.95        8.65      5.28 o
   3  10   0      523.96      589.21     14.24 o
   4  10   0      145.37      189.39     10.48 o
   5  10   0       19.87       24.91      7.77 o
 -13   0   1        8.29        4.87      7.42 o
 -11   0   1       54.95       57.53     11.23 o
  -9   0   1      514.00      496.78     15.99 o
  -7   0   1        8.43        9.34      5.98 o
  -5   0   1     1025.88      929.85     58.70 o
  -3   0   1     1989.01     1807.75    112.20 o
   3   0   1       46.14       39.04      4.03 o
   5   0   1        0.48        1.55      1.32 o
   7   0   1      121.65      137.06      7.26 o
   9   0   1      116.23       95.58      8.97 o
  11   0   1       48.93       51.47     11.76 o
  13   0   1        1.92        7.79      8.49 o
 -14   1   1      101.35      108.68     12.49 o
 -13   1   1        2.51        1.65      3.57 o
 -12   1   1      244.27      249.00     11.79 o
 -11   1   1       28.67       16.37      5.74 o
 -10   1   1      892.36      927.81     16.42 o
  -9   1   1      267.98      292.58     10.20 o
  -8   1   1     1140.38     1239.68     14.91 o
  -7   1   1      544.32      561.58     13.24 o
  -6   1   1     4230.33     4408.06    118.51 o
  -5   1   1      146.47      142.46      4.01 o
  -4   1   1        1.22        1.78      1.25 o
  -3   1   1        6.77        4.34      1.19 o
  -2   1   1    12958.06    11533.28    226.77 o
   2   1   1    16516.22    15110.55     41.18 o
   3   1   1       45.63       48.18      2.85 o
   4   1   1       86.99       99.03      3.36 o
   5   1   1       99.15      106.09      3.63 o
   6   1   1     2017.24     2150.21     10.29 o
   7   1   1      626.62      679.50      5.70 o
   8   1   1       41.02       40.10      3.86 o
   9   1   1      654.56      699.10     13.24 o
  10   1   1     1979.20     2246.17     49.03 o
  11   1   1       22.89       20.40      6.65 o
  12   1   1      197.67      183.66     11.97 o
  13   1   1       17.85       10.90      6.23 o
  14   1   1       58.98       57.65     10.49 o
 -14   2   1        2.80        6.14      5.27 o
 -13   2   1        4.51        7.27      5.26 o
 -12   2   1       14.39       12.17      6.17 o
 -11   2   1        1.20        8.68      5.46 o
 -10   2   1       71.50       64.92      7.07 o
  -9   2   1       30.69       26.66      6.01 o
  -8   2   1       48.81       44.39      6.24 o
  -7   2   1      284.13      309.03     10.18 o
  -6   2   1      555.28      593.27     11.29 o
  -5   2   1        2.56        1.93      1.42 o
  -4   2   1     2196.66     2380.51     15.03 o
  -3   2   1       31.32       46.00     10.04 o
  -2   2   1      331.42      345.05      4.92 o
  -1   2   1      656.93      616.62      5.53 o
   0   2   1     2806.92     2751.24     15.16 o
   1   2   1     5467.03     5037.83     89.29 o
   2   2   1      457.38      453.51      3.99 o
   3   2   1     4474.17     4330.24     50.96 o
   4   2   1     1514.62     1598.95     14.37 o
   5   2   1        0.11        3.75      2.38 o
   6   2   1        0.33        2.42      1.52 o
   7   2   1       12.43       10.41      3.66 o
   8   2   1        0.58        1.28      1.69 o
   9   2   1      225.62      229.29      8.94 o
  10   2   1      160.67      158.42     10.23 o
  11   2   1      441.89      506.84     13.78 o
  12   2   1      316.08      327.26     12.64 o
  13   2   1       78.36       86.97     11.23 o
 -13   3   1        5.25        3.69      3.92 o
 -12   3   1       74.98       78.14      7.72 o
 -11   3   1       28.02       22.57      7.26 o
 -10   3   1       44.60       35.50      6.57 o
  -9   3   1        0.03        2.09      3.03 o
  -8   3   1       15.27       19.09      5.30 o
  -7   3   1      394.26      388.27      6.76 o
  -6   3   1      113.08      134.83      4.52 o
  -5   3   1      295.93      346.23     10.71 o
  -4   3   1      113.23      130.56      3.44 o
  -3   3   1       15.18       13.85      1.86 o
  -2   3   1      229.36      226.16      4.18 o
  -1   3   1      166.52      150.65      2.76 o
   0   3   1      744.88      767.49      5.54 o
   1   3   1     2784.08     2871.56     12.17 o
   2   3   1      565.13      528.11      8.29 o
   3   3   1      499.58      555.25      5.84 o
   4   3   1      106.53       80.68      3.33 o
   5   3   1     1429.13     1616.17     23.69 o
   6   3   1      918.24     1009.45      8.43 o
   7   3   1       92.11       93.99      4.75 o
   8   3   1       56.16       53.51      3.97 o
   9   3   1        5.24        5.00      2.56 o
  10   3   1        5.79        5.83      3.91 o
  11   3   1      137.79      132.79      8.10 o
  12   3   1      131.67      129.78      8.64 o
  13   3   1        6.35        3.64      3.43 o
 -13   4   1       25.81       20.47      5.57 o
 -12   4   1        1.97        2.09      2.62 o
 -11   4   1      321.93      293.52     10.40 o
 -10   4   1       27.32       16.10      4.14 o
  -9   4   1       55.09       30.90      6.56 o
  -8   4   1       62.20       54.09      4.40 o
  -7   4   1      215.05      225.74      6.00 o
  -6   4   1        1.66        1.81      1.29 o
  -5   4   1       89.87      109.34      3.92 o
  -4   4   1      273.12      317.29      4.72 o
  -3   4   1       24.39       35.46      2.59 o
  -2   4   1      676.32      791.77      6.66 o
  -1   4   1     1677.66     1902.59     14.76 o
   0   4   1       28.72       28.54      2.05 o
   1   4   1     1556.24     1718.20     13.10 o
   2   4   1      109.60      100.98      4.32 o
   3   4   1      918.46      889.33      7.68 o
   4   4   1       32.29       29.21      2.93 o
   5   4   1       39.03       33.05      2.97 o
   6   4   1        0.01        1.19      1.48 o
   7   4   1        3.33        5.59      2.39 o
   8   4   1        0.31        2.15      1.69 o
   9   4   1      376.04      358.08     10.38 o
  10   4   1        6.24        6.62      4.70 o
  11   4   1      131.95      112.70      8.40 o
  12   4   1       13.14       11.58      5.24 o
  13   4   1       10.30        4.00      3.76 o
 -12   5   1        7.11        4.68      3.64 o
 -11   5   1       37.97       33.44      6.64 o
 -10   5   1       10.87       14.53      5.07 o
  -9   5   1      278.90      290.63      9.45 o
  -8   5   1      256.84      262.79      7.33 o
  -7   5   1       51.41       53.72      4.49 o
  -6   5   1      250.07      253.70      7.15 o
  -5   5   1        4.56        3.79      1.82 o
  -4   5   1       99.34       93.01      3.66 o
  -3   5   1      190.15      194.68      5.30 o
  -2   5   1      275.62      276.93      5.23 o
  -1   5   1      771.66      847.80     15.76 o
   0   5   1      116.98      138.76      5.13 o
   1   5   1      877.83     1026.42      9.34 o
   2   5   1      449.11      422.27     18.24 o
   3   5   1      186.64      195.64      6.18 o
   4   5   1       40.54       39.25      3.74 o
   5   5   1       15.62       15.73      3.67 o
   6   5   1      202.15      187.79      6.32 o
   7   5   1       78.34       85.65      5.27 o
   8   5   1      525.94      539.40      9.83 o
   9   5   1      229.92      227.47      9.10 o
  10   5   1       84.06       72.66      6.86 o
  11   5   1       59.95       55.64      7.71 o
  12   5   1        6.72        7.75      4.19 o
 -11   6   1       70.37       55.89      7.69 o
 -10   6   1      123.00      109.97      8.63 o
  -9   6   1       14.62        8.85      4.72 o
  -8   6   1        5.48        4.62      3.16 o
  -7   6   1        1.58        2.28      2.42 o
  -6   6   1      874.31      927.87     14.40 o
  -5   6   1      941.64      962.00     12.65 o
  -4   6   1      342.93      328.74      7.81 o
  -3   6   1      172.59      156.58      4.95 o
  -2   6   1       94.24       75.52      4.18 o
  -1   6   1      120.26      120.61      3.87 o
   0   6   1      175.28      186.11      4.18 o
   1   6   1      202.97      211.55      6.54 o
   2   6   1        0.75        3.19      2.52 o
   3   6   1        2.85        1.99      1.93 o
   4   6   1        5.91        4.50      3.04 o
   5   6   1     1496.84     1608.46     12.19 o
   6   6   1     2530.45     2810.67     36.08 o
   7   6   1        5.03        5.61      3.73 o
   8   6   1       24.20       22.99      4.46 o
   9   6   1        2.41        2.41      2.25 o
  10   6   1      146.91      144.49      9.07 o
  11   6   1       25.58       23.43      6.34 o
 -10   7   1       15.12       10.37      6.08 o
  -9   7   1       54.50       45.95      7.57 o
  -8   7   1        0.91        2.09      2.25 o
  -7   7   1        2.36        5.02      3.28 o
  -6   7   1       98.19      102.34      7.78 o
  -5   7   1      262.57      286.69      9.44 o
  -4   7   1     2023.56     2253.61     22.27 o
  -3   7   1      319.65      323.88      6.62 o
  -2   7   1       83.25       77.32      5.38 o
  -1   7   1       57.94       53.39      4.61 o
   0   7   1      101.64       91.32      6.18 o
   1   7   1       55.13       51.74      5.66 o
   2   7   1       26.87       23.30      4.41 o
   3   7   1        1.44        1.68      2.08 o
   4   7   1      557.81      593.55     11.22 o
   5   7   1      387.13      394.84      9.51 o
   6   7   1      218.07      209.67     10.07 o
   7   7   1       20.64       19.49      4.12 o
   8   7   1      105.43       86.10      6.68 o
   9   7   1       11.63        7.21      3.64 o
  10   7   1        0.40        3.66      3.54 o
  -9   8   1        6.64        5.80      4.21 o
  -8   8   1       22.56       19.60      5.51 o
  -7   8   1       54.04       58.47      9.19 o
  -6   8   1      517.13      568.39     15.96 o
  -5   8   1      250.81      273.50      9.69 o
  -4   8   1       21.50       18.50      5.15 o
  -3   8   1       17.21       18.74      6.37 o
  -2   8   1       31.94       34.84      4.83 o
  -1   8   1       28.99       25.45      5.31 o
   0   8   1        0.59        3.50      2.47 o
   1   8   1       29.56       24.19      5.00 o
   2   8   1      234.58      213.55      8.51 o
   3   8   1      282.60      270.36      9.65 o
   4   8   1      191.42      172.90      8.43 o
   5   8   1      146.61      139.08     10.03 o
   6   8   1      219.80      240.83     12.11 o
   7   8   1        0.01        2.57      4.06 o
   8   8   1        0.31        2.81      2.96 o
   9   8   1        0.10        1.70      2.88 o
  -8   9   1       87.26      111.19     11.93 o
  -7   9   1        1.43        7.14      6.14 o
  -6   9   1        0.02        4.39      4.55 o
  -5   9   1       34.11       29.54      5.83 o
  -4   9   1       43.16       36.90      7.82 o
  -3   9   1       32.37       35.16     12.46 o
  -2   9   1        0.14        2.69      4.09 o
  -1   9   1       53.07       45.74      6.91 o
   0   9   1      633.16      590.05     12.36 o
   1   9   1      129.32      110.94      7.78 o
   2   9   1       73.65       72.83      7.04 o
   3   9   1       49.61       38.85      8.20 o
   4   9   1      151.61      155.56      9.66 o
   5   9   1       33.64       36.24      6.47 o
   6   9   1        1.09        2.74      3.80 o
   7   9   1        2.20        3.91      5.40 o
   8   9   1       78.72       97.64      9.23 o
  -5  10   1       11.65        8.52      5.18 o
  -4  10   1       50.88       71.29     10.79 o
  -3  10   1        0.89        6.07      4.53 o
  -2  10   1       20.72       21.67      7.91 o
  -1  10   1        6.73        5.43      4.65 o
   0  10   1        8.03        4.34      5.70 o
   1  10   1        1.35        2.08      3.92 o
   2  10   1       60.62       60.07      7.45 o
   3  10   1       46.06       60.34     11.19 o
   4  10   1       14.72       13.60      6.57 o
   5  10   1       47.43       54.98     10.65 o
 -14   0   2       33.68       29.71     10.68 o
 -12   0   2       54.37       50.30     11.81 o
 -10   0   2        3.28        9.47      7.43 o
  -8   0   2       22.02       21.85      4.98 o
  -6   0   2      311.78      300.23      8.37 o
  -4   0   2      421.82      412.85     14.68 o
  -2   0   2       58.80       53.80      2.72 o
   2   0   2        2.36        2.31      1.21 o
   4   0   2      109.93      102.70      4.14 o
   6   0   2        0.68        1.61      1.82 o
   8   0   2       30.05       25.86      5.39 o
  10   0   2       17.85       12.34      6.34 o
  12   0   2        9.96       16.91     10.06 o
  14   0   2        0.11        6.84      7.14 o
 -14   1   2        3.39        5.49      4.64 o
 -13   1   2       24.86       28.62      8.55 o
 -12   1   2       15.30       18.28      6.86 o
 -11   1   2       36.09       25.43      6.64 o
 -10   1   2      147.94      154.24     10.16 o
  -9   1   2       45.07       34.30      5.27 o
  -8   1   2      113.30      122.11      6.57 o
  -7   1   2       22.98       21.64      3.14 o
  -6   1   2      321.56      326.32     14.71 o
  -5   1   2      318.18      294.29      9.85 o
  -4   1   2       64.71       73.20      3.78 o
  -3   1   2       15.31       12.63      1.63 o
  -2   1   2     1541.38     1386.29     43.54 o
   2   1   2     3182.81     2957.30     18.89 o
   3   1   2       30.92       28.70      2.21 o
   4   1   2        0.57        1.88      1.11 o
   5   1   2       78.23       80.99      3.76 o
   6   1   2      484.53      502.75      8.75 o
   7   1   2       68.69       81.30      3.53 o
   8   1   2        1.00        1.77      1.44 o
   9   1   2       67.49       67.08      7.69 o
  10   1   2      448.06      493.52     13.24 o
  11   1   2        0.31        1.14      3.12 o
  12   1   2       40.41       41.54      8.78 o
  13   1   2        0.45        0.70      3.22 o
 -13   2   2      106.93      127.52     11.37 o
 -12   2   2      234.46      260.22     13.68 o
 -11   2   2      248.31      274.40     11.89 o
 -10   2   2      233.49      246.96     10.61 o
  -9   2   2        8.91        6.05      3.04 o
  -8   2   2        0.09        2.21      1.99 o
  -7   2   2        7.91        7.10      1.94 o
  -6   2   2        5.91        5.34      1.66 o
  -5   2   2      161.97      150.38      5.14 o
  -4   2   2      555.22      534.48     13.40 o
  -3   2   2      106.58       99.85      2.92 o
  -2   2   2      104.55       99.89      2.19 o
  -1   2   2      343.13      278.40      6.07 o
   0   2   2      678.16      680.02      5.05 o
   1   2   2     3341.84     3082.13     61.21 o
   2   2   2       93.32       99.25      2.37 o
   3   2   2     2084.68     2062.01     16.04 o
   4   2   2      150.91      150.07      3.81 o
   5   2   2      144.27      178.52      4.21 o
   6   2   2       13.27       13.82      2.49 o
   7   2   2      178.02      179.43      4.74 o
   8   2   2        1.61        2.61      1.68 o
   9   2   2       45.74       47.31      6.21 o
  10   2   2       93.86       85.40      6.26 o
  11   2   2       78.17       77.84      7.08 o
  12   2   2      171.61      162.38      9.15 o
  13   2   2       11.78       19.73      7.96 o
 -13   3   2       10.57        5.31      5.50 o
 -12   3   2       17.93       18.11      6.59 o
 -11   3   2      240.66      243.48     14.00 o
 -10   3   2       17.07       13.29      5.03 o
  -9   3   2      193.66      154.54      7.56 o
  -8   3   2       47.85       40.39      5.08 o
  -7   3   2        2.24        1.80      1.78 o
  -6   3   2     1110.35     1223.29     19.28 o
  -5   3   2     4018.16     4409.24    127.34 o
  -4   3   2       15.47       11.65      2.01 o
  -3   3   2       45.76       43.44      1.66 o
  -2   3   2       51.52       62.22      2.34 o
  -1   3   2     1467.92     1467.78      9.70 o
   0   3   2     1428.99     1306.61     20.88 o
   1   3   2     4060.44     4008.69     62.98 o
   2   3   2      519.92      486.73     10.13 o
   3   3   2      422.87      469.71      6.51 o
   4   3   2      182.69      176.23      3.62 o
   5   3   2     3046.92     3353.59     15.76 o
   6   3   2      808.96      913.03     12.32 o
   7   3   2      787.51      867.39      8.71 o
   8   3   2       11.81       12.37      2.80 o
   9   3   2       39.73       35.24      5.40 o
  10   3   2        8.88        6.01      3.80 o
  11   3   2      460.45      474.90     11.40 o
  12   3   2        0.91        2.38      3.56 o
  13   3   2        6.90       13.70      6.49 o
 -13   4   2        6.60        4.00      3.68 o
 -12   4   2       28.87       37.38      8.58 o
 -11   4   2       76.08       72.48      7.33 o
 -10   4   2      222.05      205.14     11.07 o
  -9   4   2       16.06       10.69      3.83 o
  -8   4   2        8.57       11.44      3.40 o
  -7   4   2        0.78        2.74      1.67 o
  -6   4   2       18.54       26.86      3.34 o
  -5   4   2      195.41      208.18      5.86 o
  -4   4   2     1057.19     1238.33      8.66 o
  -3   4   2      231.20      258.75      5.22 o
  -2   4   2      807.53      908.98      7.87 o
  -1   4   2      427.13      451.27      9.80 o
   0   4   2       73.65       67.05      2.92 o
   1   4   2      871.60      892.94     20.61 o
   2   4   2     3620.41     3702.77     52.83 o
   3   4   2     1572.57     1658.48     26.61 o
   4   4   2      487.78      501.32      5.95 o
   5   4   2      126.50      144.11      4.88 o
   6   4   2       42.94       40.74      3.45 o
   7   4   2        8.67       11.54      4.06 o
   8   4   2      311.02      312.44      7.33 o
   9   4   2        1.01        2.92      2.48 o
  10   4   2        2.92        1.51      2.21 o
  11   4   2        0.24        3.19      3.45 o
  12   4   2        5.52        3.08      3.49 o
  13   4   2        0.42        2.74      3.50 o
 -12   5   2       11.10       10.78      6.97 o
 -11   5   2       55.69       31.33      7.42 o
 -10   5   2      609.84      597.82     11.89 o
  -9   5   2     1260.78     1336.75     15.76 o
  -8   5   2      266.60      289.08      6.54 o
  -7   5   2      397.73      431.83      8.79 o
  -6   5   2        0.40        1.86      1.61 o
  -5   5   2      679.58      693.00     13.40 o
  -4   5   2       12.76        6.94      2.04 o
  -3   5   2      342.37      321.88      5.52 o
  -2   5   2     1214.46     1321.77      9.29 o
  -1   5   2     1834.00     2091.49     18.68 o
   0   5   2     4358.37     4894.35     93.69 o
   1   5   2     2027.52     2261.73     15.37 o
   2   5   2        1.93        4.02      1.94 o
   3   5   2      517.97      474.72     14.36 o
   4   5   2     1138.30     1100.18     17.29 o
   5   5   2       49.44       47.87      3.78 o
   6   5   2      434.32      445.10      7.89 o
   7   5   2      507.56      492.48      8.65 o
   8   5   2      543.73      598.91      9.43 o
   9   5   2      129.57      104.02      6.28 o
  10   5   2      189.98      171.53      9.28 o
  11   5   2      353.50      308.10     13.40 o
  12   5   2      110.51      113.26      9.45 o
 -11   6   2        0.55        3.46      3.38 o
 -10   6   2      216.73      233.66     11.19 o
  -9   6   2        0.81        2.30      2.67 o
  -8   6   2      304.84      318.59      7.39 o
  -7   6   2       22.62       18.95      3.97 o
  -6   6   2       16.79       19.30      4.01 o
  -5   6   2      315.51      366.19      8.39 o
  -4   6   2      316.39      301.62      7.66 o
  -3   6   2       68.15       59.65      3.96 o
  -2   6   2       17.92       16.27      3.62 o
  -1   6   2      138.61      126.00      4.36 o
   0   6   2       49.24       42.73      3.40 o
   1   6   2      656.90      722.04      9.26 o
   2   6   2      410.52      438.58      8.45 o
   3   6   2        6.96        4.67      2.66 o
   4   6   2        5.40        4.36      2.63 o
   5   6   2      223.27      263.48      7.49 o
   6   6   2     1718.06     1955.16     13.74 o
   7   6   2        7.86        7.13      3.26 o
   8   6   2      537.04      584.91     10.37 o
   9   6   2       10.94        6.70      3.32 o
  10   6   2       15.47       13.17      5.24 o
  11   6   2       15.38        6.54      3.91 o
 -10   7   2        1.59        3.62      4.17 o
  -9   7   2       42.23       34.56      5.57 o
  -8   7   2        0.79        2.11      3.45 o
  -7   7   2       14.56       13.40      4.33 o
  -6   7   2      772.18      819.33     15.93 o
  -5   7   2     1329.81     1461.25     22.13 o
  -4   7   2     2316.88     2669.70     22.94 o
  -3   7   2      103.32      103.69      5.52 o
  -2   7   2       24.33       23.38      3.59 o
  -1   7   2        0.33        2.57      3.08 o
   0   7   2      139.66      139.57      6.52 o
   1   7   2       10.52        7.77      3.83 o
   2   7   2      220.63      214.96      7.81 o
   3   7   2      169.20      171.99      8.10 o
   4   7   2     3337.24     3613.07     34.30 o
   5   7   2      613.48      667.64     11.79 o
   6   7   2      312.02      324.19     12.77 o
   7   7   2       67.82       63.87      6.19 o
   8   7   2      112.60      111.38      8.33 o
   9   7   2       17.85       15.39      4.38 o
  10   7   2       44.61       29.66      7.70 o
  -9   8   2        1.25        5.39      3.95 o
  -8   8   2        0.12        1.53      4.89 o
  -7   8   2       18.29       19.29      6.05 o
  -6   8   2       36.52       38.53      8.62 o
  -5   8   2      114.30      121.94      7.54 o
  -4   8   2      127.01      130.88      9.76 o
  -3   8   2       34.29       33.04      5.95 o
  -2   8   2        0.04        4.61      4.21 o
  -1   8   2        1.72        3.47      3.03 o
   0   8   2       56.79       50.06      5.46 o
   1   8   2       32.35       29.17      5.29 o
   2   8   2      107.04       90.78      8.38 o
   3   8   2       37.78       31.82      5.92 o
   4   8   2       14.46        7.86      4.51 o
   5   8   2      215.31      217.06     11.10 o
   6   8   2        0.65        8.99      5.91 o
   7   8   2        1.40        3.55      3.11 o
   8   8   2        0.08        3.47      3.15 o
   9   8   2        3.85        4.36      3.78 o
  -8   9   2       13.32       16.13     11.80 o
  -7   9   2        4.90        4.78      4.96 o
  -6   9   2        5.28        4.92      5.08 o
  -5   9   2        5.37        5.72      4.65 o
  -4   9   2        0.52        5.30      4.68 o
  -3   9   2       15.28       12.46      5.88 o
  -2   9   2        8.63        8.08      4.52 o
  -1   9   2       49.00       41.73      6.40 o
   0   9   2       76.45       62.24      6.79 o
   1   9   2       11.73        8.02      3.28 o
   2   9   2       23.18       19.01      4.98 o
   3   9   2       27.95       21.10      5.03 o
   4   9   2       48.77       43.67      7.06 o
   5   9   2       21.11       15.28      6.61 o
   6   9   2        8.99        7.95      5.56 o
   7   9   2        1.89        4.06      3.59 o
  -5  10   2        7.13        7.66      6.00 o
  -4  10   2        1.56        3.19      4.36 o
  -3  10   2       18.22       20.97      8.17 o
  -2  10   2        9.83       11.16      6.64 o
  -1  10   2        5.54        4.18      3.28 o
   0  10   2        1.30        2.42      3.15 o
   1  10   2        4.38        3.32      3.37 o
   2  10   2        5.27        4.14      3.61 o
   3  10   2       16.24       13.45      5.06 o
   4  10   2       23.54       18.77      7.46 o
   5  10   2        2.15        2.66      5.27 o
 -13   0   3       70.08       70.96     15.87 o
 -11   0   3       50.34       49.91     13.13 o
  -9   0   3     2132.10     2227.49    121.40 o
  -7   0   3       87.74      106.64      7.60 o
  -5   0   3      137.83      115.21      9.87 o
  -3   0   3     2951.57     2792.56    117.60 o
  -1   0   3     2019.93     1812.06     11.53 o
   1   0   3    15084.05    14287.87    221.23 o
   3   0   3     1245.09     1228.00     18.33 o
   5   0   3      179.77      205.88      7.67 o
   7   0   3        3.11        1.35      1.92 o
   9   0   3       16.21       15.82      7.80 o
  11   0   3      453.83      480.44     18.41 o
  13   0   3        0.07        0.61      4.47 o
 -14   1   3        7.05        6.61      5.68 o
 -13   1   3        4.50        3.94      4.50 o
 -12   1   3        1.03        1.31      4.09 o
 -11   1   3       16.98       10.93      6.01 o
 -10   1   3      586.84      599.47     16.09 o
  -9   1   3      491.23      468.70     24.09 o
  -8   1   3      581.85      582.30     20.76 o
  -7   1   3       55.90       66.59      4.14 o
  -6   1   3      200.36      189.45     10.52 o
  -5   1   3       86.99       93.60      4.50 o
  -4   1   3     3691.42     3602.60     83.62 o
  -3   1   3     3022.98     2919.64     85.22 o
  -2   1   3     7426.10     6844.11    168.56 o
  -1   1   3     3140.13     2890.88     43.81 o
   0   1   3     1896.96     1757.77     30.10 o
   1   1   3     4301.19     3962.80     14.25 o
   2   1   3     2203.93     2100.45     22.39 o
   3   1   3      151.11      130.73      4.00 o
   4   1   3      226.36      205.23      3.58 o
   5   1   3       62.20       63.87      3.16 o
   6   1   3     1518.93     1588.78     10.34 o
   7   1   3      637.89      686.76      6.08 o
   8   1   3        0.13        4.15      1.75 o
   9   1   3      352.90      367.17      8.58 o
  10   1   3      945.63     1049.90     12.56 o
  11   1   3       26.93       21.88      6.42 o
  12   1   3      102.89       88.40      9.36 o
  13   1   3        3.53        3.27      5.06 o
 -13   2   3      229.11      317.54     14.91 o
 -12   2   3      115.28      117.68     10.31 o
 -11   2   3      144.37      162.16     10.42 o
 -10   2   3       48.70       50.68      5.74 o
  -9   2   3        0.00        2.13      2.36 o
  -8   2   3       11.86       12.23      2.93 o
  -7   2   3      171.80      199.75      7.97 o
  -6   2   3      161.86      168.89      6.90 o
  -5   2   3      132.07      134.34      4.07 o
  -4   2   3      584.60      602.92     18.40 o
  -3   2   3     2513.12     2350.32     38.01 o
  -2   2   3       25.31       25.50      2.21 o
  -1   2   3       50.00       44.95      1.59 o
   0   2   3      450.12      414.39      5.98 o
   1   2   3       76.50       72.57      3.14 o
   2   2   3       12.00       12.48      1.38 o
   3   2   3        0.22        1.05      1.17 o
   4   2   3      578.08      613.84      5.75 o
   5   2   3      930.48     1119.92     13.25 o
   6   2   3       19.46       12.86      2.43 o
   7   2   3      182.82      188.25      5.14 o
   8   2   3       59.83       55.20      4.06 o
   9   2   3       41.41       35.05      5.07 o
  10   2   3        8.52       10.83      4.05 o
  11   2   3      146.86      141.60      8.09 o
  12   2   3       10.20        6.42      4.41 o
  13   2   3        9.96        5.59      5.17 o
 -13   3   3       22.66       14.06      7.42 o
 -12   3   3       94.18       95.80      9.87 o
 -11   3   3      249.15      268.14     17.19 o
 -10   3   3       25.73       20.16      4.69 o
  -9   3   3       56.92       43.02      5.53 o
  -8   3   3      248.73      263.73      9.37 o
  -7   3   3       27.07       27.03      4.05 o
  -6   3   3      131.02      107.21      6.25 o
  -5   3   3      627.45      630.11     15.93 o
  -4   3   3        2.95        3.90      1.53 o
  -3   3   3      934.88      891.08     20.32 o
  -2   3   3      856.83      788.81     17.14 o
  -1   3   3      356.89      346.71      5.12 o
   0   3   3      186.42      186.83      3.56 o
   1   3   3      141.35      143.25      5.23 o
   2   3   3      196.94      180.83      3.10 o
   3   3   3      114.57      119.73      2.91 o
   4   3   3       48.12       37.57      3.17 o
   5   3   3      183.70      201.48      5.07 o
   6   3   3      251.01      256.37      5.63 o
   7   3   3      535.74      565.56      8.99 o
   8   3   3       29.03       28.57      3.99 o
   9   3   3       60.07       51.27      4.49 o
  10   3   3        3.06        1.04      2.46 o
  11   3   3      262.76      259.74     10.35 o
  12   3   3      152.51      157.63     12.61 o
  13   3   3        6.16        5.39      4.41 o
 -13   4   3        7.65        5.65      3.65 o
 -12   4   3       10.65        7.05      4.11 o
 -11   4   3      336.49      321.90     10.78 o
 -10   4   3       37.90       29.58      6.19 o
  -9   4   3        6.04        2.66      3.20 o
  -8   4   3       10.55        7.37      4.38 o
  -7   4   3      101.13       98.32      5.85 o
  -6   4   3      115.06      137.72      5.58 o
  -5   4   3       40.03       42.16      2.92 o
  -4   4   3      533.63      573.80     11.78 o
  -3   4   3       43.58       37.72      2.77 o
  -2   4   3      761.15      808.75      9.55 o
  -1   4   3      281.06      283.19      4.54 o
   0   4   3       20.30       17.85      2.31 o
   1   4   3      937.91     1003.63     12.33 o
   2   4   3       58.51       73.35      3.14 o
   3   4   3     1144.49     1190.35     23.15 o
   4   4   3       15.70       10.57      2.02 o
   5   4   3        0.23        1.44      1.30 o
   6   4   3      128.95      121.55      5.24 o
   7   4   3       90.38       80.08      5.20 o
   8   4   3      144.33      128.28      5.78 o
   9   4   3      610.68      660.86     12.88 o
  10   4   3        3.66        1.98      2.22 o
  11   4   3      150.80      147.51      9.10 o
  12   4   3       11.34       10.90      5.60 o
 -12   5   3        7.22        5.37      3.91 o
 -11   5   3       58.50       48.61      7.62 o
 -10   5   3        4.63        3.40      3.58 o
  -9   5   3      530.44      529.29     15.13 o
  -8   5   3      299.34      295.96      8.24 o
  -7   5   3      114.40      114.22      8.57 o
  -6   5   3      221.45      211.67      6.86 o
  -5   5   3        3.83        7.64      2.46 o
  -4   5   3      552.83      545.13     13.77 o
  -3   5   3        9.50        9.46      2.49 o
  -2   5   3      140.29      132.01      4.84 o
  -1   5   3       66.20       77.68      3.79 o
   0   5   3     1014.45     1119.41     19.43 o
   1   5   3      515.60      562.17      7.02 o
   2   5   3      381.45      361.24      6.89 o
   3   5   3      114.47      110.34      4.91 o
   4   5   3        3.37        4.04      1.62 o
   5   5   3       67.31       67.04      4.02 o
   6   5   3      162.03      152.73      6.13 o
   7   5   3        0.02        2.49      2.04 o
   8   5   3      642.72      652.92     12.42 o
   9   5   3       22.82       14.82      4.81 o
  10   5   3       90.99       71.67      7.92 o
  11   5   3       40.06       32.77      7.93 o
  12   5   3       48.16       36.71      7.39 o
 -11   6   3      113.06      114.30      9.24 o
 -10   6   3        3.19        6.38      4.51 o
  -9   6   3        3.19        3.07      2.62 o
  -8   6   3        1.00        3.49      3.73 o
  -7   6   3        0.01        1.26      2.22 o
  -6   6   3      251.48      268.29      8.61 o
  -5   6   3      797.86      853.62     10.88 o
  -4   6   3      409.73      403.06     13.90 o
  -3   6   3      180.23      161.98      5.28 o
  -2   6   3        8.37       12.46      4.16 o
  -1   6   3       14.89        8.66      2.53 o
   0   6   3       50.72       46.26      3.68 o
   1   6   3      456.34      469.19     13.26 o
   2   6   3      139.28      139.84      6.42 o
   3   6   3       90.36       96.22      5.05 o
   4   6   3      130.87      118.86      5.52 o
   5   6   3     1796.92     1936.33     68.93 o
   6   6   3     1524.87     1740.15     34.40 o
   7   6   3      132.30      123.81      7.50 o
   8   6   3       49.40       44.50      5.59 o
   9   6   3        3.54        2.49      2.61 o
  10   6   3      252.77      250.75     11.46 o
  11   6   3       81.14       70.00      7.83 o
 -10   7   3        0.01        7.06      4.14 o
  -9   7   3       69.12       74.79      7.76 o
  -8   7   3        3.84        3.58      3.27 o
  -7   7   3       36.01       35.50      6.11 o
  -6   7   3      203.87      205.95     10.62 o
  -5   7   3      890.94      973.67     16.05 o
  -4   7   3       55.38       61.23      6.83 o
  -3   7   3      390.49      385.90     12.02 o
  -2   7   3       16.02       11.01      2.59 o
  -1   7   3      427.80      450.12      9.53 o
   0   7   3      177.50      183.01      8.12 o
   1   7   3      357.87      381.20      8.65 o
   2   7   3      704.03      778.78     18.69 o
   3   7   3       54.45       54.25      6.79 o
   4   7   3      928.71     1042.39     15.21 o
   5   7   3       62.26       62.49      8.45 o
   6   7   3      139.91      149.65      8.63 o
   7   7   3      892.48      990.05     14.49 o
   8   7   3        9.26       10.52      3.98 o
   9   7   3       20.66       11.12      3.92 o
  10   7   3       20.03        7.60      5.07 o
  -9   8   3       38.54       47.68      7.45 o
  -8   8   3       57.43       43.37     12.06 o
  -7   8   3        9.26        3.13      3.29 o
  -6   8   3        8.03       20.70      7.28 o
  -5   8   3       21.86       29.35      6.44 o
  -4   8   3      745.79      782.23     13.31 o
  -3   8   3      502.37      499.17     11.89 o
  -2   8   3       88.57       72.37      6.43 o
  -1   8   3       73.48       64.69      6.24 o
   0   8   3        2.83        3.21      2.91 o
   1   8   3      150.12      133.24      7.37 o
   2   8   3      116.94      112.03      7.18 o
   3   8   3       61.46       60.51      6.19 o
   4   8   3      136.74      120.65      9.90 o
   5   8   3       13.08        8.54      5.43 o
   6   8   3      761.18      791.50     20.08 o
   7   8   3       17.06       17.60      5.39 o
   8   8   3        4.32        3.42      3.31 o
   9   8   3        0.00        4.42      4.11 o
  -7   9   3        1.72        3.18      5.41 o
  -6   9   3        6.02        5.52      4.50 o
  -5   9   3       13.61        9.39      5.67 o
  -4   9   3       43.14       38.11      6.26 o
  -3   9   3        7.04        5.40      3.74 o
  -2   9   3       14.91       16.38      5.25 o
  -1   9   3        5.48        4.03      3.51 o
   0   9   3      256.90      232.01      9.42 o
   1   9   3       70.53       64.14      7.37 o
   2   9   3       19.82       12.34      4.47 o
   3   9   3        7.15        5.74      4.07 o
   4   9   3        0.08        1.64      3.15 o
   5   9   3       78.28       71.48     10.34 o
   6   9   3       24.83       29.24      8.07 o
   7   9   3       83.24      101.66     11.72 o
  -5  10   3       12.22        6.22      4.94 o
  -4  10   3        0.13        6.04      5.56 o
  -3  10   3        0.40        3.07      4.77 o
  -2  10   3       15.25       14.06      4.97 o
  -1  10   3       19.37        9.51      5.53 o
   0  10   3       13.91        6.44      3.46 o
   1  10   3       19.98       13.61      4.98 o
   2  10   3        9.94        6.67      4.06 o
   3  10   3        5.56       10.20      7.17 o
   4  10   3       10.97        7.06      5.36 o
   5  10   3        9.98        8.01      6.00 o
 -14   0   4       68.35       64.19     15.61 o
 -12   0   4       56.57       50.89     12.47 o
 -10   0   4     4712.22     5054.56    371.92 o
  -8   0   4        7.71        2.69      3.02 o
  -6   0   4      192.70      180.99      9.90 o
  -4   0   4      767.11      769.76     31.32 o
  -2   0   4    11383.24     9905.70     28.89 o
   0   0   4    87115.20    72760.48    286.46 o
   2   0   4    11412.89    10819.88    211.11 o
   4   0   4      473.99      525.21      5.10 o
   6   0   4      111.46       96.03      3.98 o
   8   0   4      250.32      250.09      6.26 o
  10   0   4      812.02      872.19     24.54 o
  12   0   4     1298.14     1489.46     31.96 o
 -14   1   4        8.80       12.72      6.38 o
 -13   1   4       31.13       31.99      7.40 o
 -12   1   4       15.46       21.11      6.95 o
 -11   1   4      341.07      342.99      9.88 o
 -10   1   4      153.40      133.59      6.37 o
  -9   1   4      613.02      580.69     18.60 o
  -8   1   4      633.47      654.87     18.86 o
  -7   1   4      434.83      436.27     12.75 o
  -6   1   4      414.25      413.45     16.81 o
  -5   1   4      338.86      314.68     10.08 o
  -4   1   4      571.89      635.46     16.58 o
  -3   1   4     6941.79     6850.55    181.83 o
  -2   1   4      490.34      464.63     11.57 o
  -1   1   4     7583.08     6906.45     44.27 o
   0   1   4     2725.74     2643.24     40.94 o
   1   1   4    12017.46    11468.79     61.56 o
   2   1   4     4214.06     3943.36     25.25 o
   3   1   4       44.50       40.87      2.32 o
   4   1   4     1733.32     1691.30     10.03 o
   5   1   4      141.45      145.01      3.93 o
   6   1   4      597.17      620.89      9.59 o
   7   1   4       51.13       54.67      3.44 o
   8   1   4       82.29       77.50      3.84 o
   9   1   4       22.86       23.72      3.95 o
  10   1   4      168.40      173.13     10.91 o
  11   1   4      136.22      117.84     10.60 o
  12   1   4       39.88       36.72      8.94 o
  13   1   4      204.58      218.08     14.17 o
 -13   2   4      378.32      465.01     15.68 o
 -12   2   4      133.63      138.20     10.47 o
 -11   2   4      172.38      146.81      8.23 o
 -10   2   4        0.76        2.98      2.94 o
  -9   2   4        7.20        4.88      2.77 o
  -8   2   4       25.04       17.54      3.35 o
  -7   2   4      146.87      156.54      4.92 o
  -6   2   4       64.39       72.96      4.14 o
  -5   2   4      660.09      687.55     19.14 o
  -4   2   4     1329.45     1446.49     31.74 o
  -3   2   4      220.86      224.47      8.84 o
  -2   2   4      132.56      141.33      3.76 o
  -1   2   4      149.13      115.64      2.98 o
   0   2   4      222.61      232.57      6.20 o
   1   2   4     1023.11      931.34      5.50 o
   2   2   4     3284.55     3332.97     30.62 o
   3   2   4     1396.16     1331.16     11.69 o
   4   2   4     2376.36     2587.07     17.10 o
   5   2   4      229.11      273.02      5.17 o
   6   2   4      695.38      661.62     10.91 o
   7   2   4        0.87        3.24      2.01 o
   8   2   4      319.20      329.23      6.93 o
   9   2   4      783.11      800.70      9.51 o
  10   2   4      163.95      188.26     14.52 o
  11   2   4      470.85      475.45     15.51 o
  12   2   4      134.38      155.02     12.40 o
  13   2   4        0.39        0.81      3.73 o
 -13   3   4        1.26        2.90      4.71 o
 -12   3   4        2.52        3.22      3.33 o
 -11   3   4        3.98        2.16      3.40 o
 -10   3   4        0.17        1.66      2.63 o
  -9   3   4       75.97       55.08      5.90 o
  -8   3   4      162.53      159.54     11.48 o
  -7   3   4       27.43       22.98      3.04 o
  -6   3   4        0.09        1.70      1.15 o
  -5   3   4       95.12       94.65      3.52 o
  -4   3   4      791.86      830.57     19.16 o
  -3   3   4       20.88       16.20      1.73 o
  -2   3   4       54.51       52.92      2.06 o
  -1   3   4       60.13       62.39      2.42 o
   0   3   4      274.30      250.93      4.14 o
   1   3   4      333.53      333.73      4.79 o
   2   3   4       17.76       21.50      1.97 o
   3   3   4       29.13       21.88      1.97 o
   4   3   4      110.13       93.51      3.87 o
   5   3   4        4.56        6.00      2.09 o
   6   3   4      366.00      404.14      7.98 o
   7   3   4      352.41      378.02      7.21 o
   8   3   4        3.68        4.83      2.63 o
   9   3   4       60.72       53.36      4.67 o
  10   3   4        0.55        1.59      2.95 o
  11   3   4       84.14       74.97      9.80 o
  12   3   4       80.12       61.62     10.51 o
  13   3   4        1.80        4.64      4.79 o
 -13   4   4        1.76        3.65      4.92 o
 -12   4   4       40.82       25.97      5.99 o
 -11   4   4       35.90       32.27      6.62 o
 -10   4   4       89.33       95.37      7.83 o
  -9   4   4       10.45        3.17      3.58 o
  -8   4   4        4.08        2.92      2.19 o
  -7   4   4        0.32        1.74      2.37 o
  -6   4   4       48.94       46.06      4.12 o
  -5   4   4      299.93      340.76     10.19 o
  -4   4   4       52.45       49.07      2.61 o
  -3   4   4      266.84      255.29      8.92 o
  -2   4   4        0.14        1.07      0.85 o
  -1   4   4      258.53      240.88      7.03 o
   0   4   4       29.12       28.35      2.89 o
   1   4   4       79.93       76.33      3.30 o
   2   4   4      575.01      615.30      9.06 o
   3   4   4       84.11       93.86      3.12 o
   4   4   4       81.85       80.52      4.08 o
   5   4   4       10.21       10.15      3.05 o
   6   4   4      130.02      120.36      5.09 o
   7   4   4       76.87       71.71      4.56 o
   8   4   4      137.56      134.43      6.03 o
   9   4   4      143.14      140.94      6.37 o
  10   4   4        0.52        1.13      2.60 o
  11   4   4       12.81       13.54      4.45 o
  12   4   4        3.37        5.61      4.86 o
 -12   5   4        6.75       11.12      5.23 o
 -11   5   4       40.65       38.11      5.81 o
 -10   5   4        6.67        3.40      2.94 o
  -9   5   4       27.64       23.99      4.86 o
  -8   5   4       21.81       22.44      4.78 o
  -7   5   4        8.78       10.15      3.58 o
  -6   5   4       63.19       63.49      5.06 o
  -5   5   4       10.99        9.04      2.44 o
  -4   5   4       90.52       95.83      4.66 o
  -3   5   4       21.00       20.77      3.02 o
  -2   5   4      114.96      107.46      4.16 o
  -1   5   4        4.32        2.07      1.44 o
   0   5   4      132.04      125.70      4.36 o
   1   5   4      253.48      266.78      5.15 o
   2   5   4        6.01        6.31      2.07 o
   3   5   4      198.66      201.95      4.65 o
   4   5   4       63.09       62.71      3.26 o
   5   5   4        5.72        5.20      2.51 o
   6   5   4       91.34       89.97      5.54 o
   7   5   4       57.96       57.62      4.84 o
   8   5   4       19.57       17.52      4.24 o
   9   5   4       17.00       17.66      4.78 o
  10   5   4        0.23        1.98      2.41 o
  11   5   4        0.05        2.08      2.98 o
  12   5   4        5.53        6.38      6.11 o
 -11   6   4        2.58        5.71      3.42 o
 -10   6   4       56.92       47.86      7.43 o
  -9   6   4       27.87       24.81      5.21 o
  -8   6   4        0.00        1.94      2.26 o
  -7   6   4       66.27       59.64      5.78 o
  -6   6   4      163.43      173.26      5.50 o
  -5   6   4      317.95      343.07      7.01 o
  -4   6   4      124.82      117.90      5.18 o
  -3   6   4       12.24       11.18      2.81 o
  -2   6   4        7.48        7.49      2.86 o
  -1   6   4      302.51      293.92      6.25 o
   0   6   4      110.74      114.51      4.93 o
   1   6   4      432.21      444.93     11.83 o
   2   6   4      273.90      290.65      8.50 o
   3   6   4       93.54       95.69      5.37 o
   4   6   4       64.29       52.77      7.05 o
   5   6   4     1128.30     1212.61     19.64 o
   6   6   4       87.98      100.15      6.59 o
   7   6   4       35.04       35.30      6.61 o
   8   6   4       67.11       60.26      5.84 o
   9   6   4        0.78        2.91      3.32 o
  10   6   4       35.43       31.71      6.35 o
  11   6   4        1.34        4.20      4.09 o
 -10   7   4        2.75        3.88      3.13 o
  -9   7   4       17.66       16.47      5.02 o
  -8   7   4       72.05       63.77      7.05 o
  -7   7   4       18.27       14.04      5.86 o
  -6   7   4      201.68      200.70      7.00 o
  -5   7   4      301.37      314.63      9.39 o
  -4   7   4      596.79      624.15     21.83 o
  -3   7   4      732.68      774.51     11.66 o
  -2   7   4       63.65       63.58      4.62 o
  -1   7   4       59.77       50.06      4.45 o
   0   7   4        8.53        5.16      3.99 o
   1   7   4       33.62       29.61      4.98 o
   2   7   4      115.56      126.34      8.91 o
   3   7   4       46.12       38.21      5.03 o
   4   7   4      238.16      271.04     19.25 o
   5   7   4      242.45      251.34      9.16 o
   6   7   4      100.01       92.74      7.64 o
   7   7   4      459.22      495.70     12.34 o
   8   7   4       15.05        8.99      4.10 o
   9   7   4       14.83       11.38      4.30 o
  10   7   4       13.45        8.63      4.67 o
  -9   8   4        6.45        6.54      6.15 o
  -8   8   4      143.74      165.61     26.92 o
  -7   8   4      138.11      148.40      9.65 o
  -6   8   4      574.17      677.68     18.41 o
  -5   8   4      261.07      277.03      9.70 o
  -4   8   4      392.15      403.42     12.79 o
  -3   8   4      167.11      162.54      8.69 o
  -2   8   4       19.68       15.48      4.58 o
  -1   8   4      110.85      106.75      6.85 o
   0   8   4       22.03       14.91      4.49 o
   1   8   4      570.75      622.78     11.58 o
   2   8   4       20.86       14.23      4.37 o
   3   8   4       98.57       90.56     15.59 o
   4   8   4       24.91       24.89      7.63 o
   5   8   4       58.42       56.72      9.32 o
   6   8   4     1020.71     1074.16     58.76 o
   7   8   4        3.02        3.82      4.10 o
   8   8   4       11.15        6.22      4.72 o
   9   8   4       12.86       17.72      7.65 o
  -7   9   4        1.60        3.79      4.42 o
  -6   9   4       48.11       37.80      9.23 o
  -5   9   4        0.27        3.58      3.50 o
  -4   9   4        9.23       10.75      6.13 o
  -3   9   4        4.43        3.07      2.67 o
  -2   9   4        4.54        6.18      3.36 o
  -1   9   4        3.89        5.39      3.41 o
   0   9   4        1.21        3.70      4.12 o
   1   9   4      220.56      173.24     10.88 o
   2   9   4       28.81       22.45      7.78 o
   3   9   4       25.66       25.18      7.68 o
   4   9   4        3.14        6.01      5.34 o
   5   9   4      146.39      176.90     13.36 o
   6   9   4       19.85       25.42      9.12 o
   7   9   4      182.27      234.17     14.70 o
  -5  10   4       40.95       51.42     10.55 o
  -4  10   4       20.98       17.57      6.55 o
  -3  10   4      131.28      151.75     10.18 o
  -2  10   4       31.03       33.25      7.14 o
  -1  10   4       94.61       70.90      8.12 o
   0  10   4       56.38       42.61      6.79 o
   1  10   4       14.11        8.34      5.30 o
   2  10   4       50.22       33.49      8.70 o
   3  10   4       88.90       92.58     11.00 o
   4  10   4        3.66        3.37      5.20 o
 -13   0   5        1.03        2.76      6.40 o
 -11   0   5       90.22       81.60      8.19 o
  -9   0   5     3214.44     3365.55    220.20 o
  -7   0   5      111.01       97.80      7.16 o
  -5   0   5     1490.08     1544.13     30.84 o
  -3   0   5     3719.72     3695.65    132.04 o
  -1   0   5      222.25      204.91      7.73 o
   1   0   5    16515.41    15876.95    192.74 o
   3   0   5     1374.95     1307.17     46.12 o
   5   0   5       74.66       62.35      3.50 o
   7   0   5      177.61      168.90      7.73 o
   9   0   5        1.38        1.04      2.08 o
  11   0   5     2099.93     2579.54     38.34 o
  13   0   5        9.46        4.29      6.31 o
 -13   1   5        0.46        2.83      3.89 o
 -12   1   5       14.71       11.39      4.74 o
 -11   1   5        8.55        7.28      3.13 o
 -10   1   5      327.85      292.65     11.19 o
  -9   1   5        2.81        1.65      1.79 o
  -8   1   5      831.40      866.01     34.13 o
  -7   1   5      186.66      191.97     11.45 o
  -6   1   5      191.50      203.02     10.40 o
  -5   1   5      304.21      318.15      8.21 o
  -4   1   5      595.06      577.01     20.10 o
  -3   1   5      410.02      425.11      5.40 o
  -2   1   5      604.38      545.94     12.36 o
  -1   1   5       25.86       26.85      1.57 o
   0   1   5     4451.92     4388.33     79.23 o
   1   1   5      128.80      137.54      3.67 o
   2   1   5     1644.24     1583.28     12.58 o
   3   1   5        3.38        1.87      1.01 o
   4   1   5      547.62      601.49      6.84 o
   5   1   5      204.00      182.19      4.41 o
   6   1   5      554.04      593.73      7.68 o
   7   1   5      851.05      887.14     10.87 o
   8   1   5      580.50      596.10      8.17 o
   9   1   5      449.93      494.31     10.31 o
  10   1   5     2147.80     2560.59     28.88 o
  11   1   5        0.79        1.90      3.73 o
  12   1   5      128.88      119.08     11.66 o
  13   1   5       49.96       60.64     11.20 o
 -13   2   5        0.97        3.68      4.68 o
 -12   2   5        2.19        4.75      3.71 o
 -11   2   5        4.36        4.11      3.25 o
 -10   2   5      166.28      162.00      6.65 o
  -9   2   5       32.75       23.43      4.14 o
  -8   2   5       25.31       23.39      3.31 o
  -7   2   5       39.15       35.44      3.53 o
  -6   2   5      250.93      276.15     12.12 o
  -5   2   5      361.77      346.44     10.90 o
  -4   2   5      648.92      686.82     13.30 o
  -3   2   5        8.10        4.75      1.79 o
  -2   2   5      151.72      160.91      3.73 o
  -1   2   5       91.13       74.91      2.86 o
   0   2   5      171.19      184.44      5.39 o
   1   2   5      632.68      581.83      7.35 o
   2   2   5      956.50      914.14     15.50 o
   3   2   5      396.04      355.60      5.08 o
   4   2   5      178.03      157.36      4.33 o
   5   2   5        0.72        3.13      1.95 o
   6   2   5      607.34      654.84      9.59 o
   7   2   5      329.29      343.69      6.34 o
   8   2   5        2.43        3.45      2.03 o
   9   2   5       33.89       23.50      4.64 o
  10   2   5       17.45        8.36      4.80 o
  11   2   5        0.03        2.06      3.51 o
  12   2   5      357.78      373.44     14.58 o
  13   2   5        6.83        9.83      5.52 o
 -13   3   5        0.32        3.14      4.29 o
 -12   3   5       69.57       72.33      7.97 o
 -11   3   5        4.79        7.63      4.22 o
 -10   3   5       51.28       60.83      6.58 o
  -9   3   5       12.18       17.74      3.89 o
  -8   3   5       75.67       68.32      5.82 o
  -7   3   5       60.59       56.77      4.07 o
  -6   3   5      678.44      728.19     21.11 o
  -5   3   5       84.15       87.00      3.92 o
  -4   3   5      123.40      129.84      3.41 o
  -3   3   5      117.90      125.66      4.15 o
  -2   3   5      310.48      314.22      5.61 o
  -1   3   5        4.22        4.92      1.54 o
   0   3   5       81.00       72.14      3.01 o
   1   3   5      514.75      568.89      8.21 o
   2   3   5      738.33      834.91      8.71 o
   3   3   5      555.83      642.11      9.53 o
   4   3   5        0.07        2.52      1.72 o
   5   3   5      322.58      380.25      6.20 o
   6   3   5      367.86      406.75      6.92 o
   7   3   5      213.67      211.14      6.04 o
   8   3   5      404.10      422.00      7.93 o
   9   3   5      103.70       94.95      5.57 o
  10   3   5       46.28       34.60      7.22 o
  11   3   5        0.47        3.14      3.64 o
  12   3   5       24.75       19.88      7.00 o
 -12   4   5        8.61        5.39      5.29 o
 -11   4   5       80.67       59.81      6.73 o
 -10   4   5       35.92       27.79      5.96 o
  -9   4   5       52.90       35.92      5.66 o
  -8   4   5       22.47       21.62      4.43 o
  -7   4   5       96.86       84.93      6.85 o
  -6   4   5        0.51        1.75      1.56 o
  -5   4   5      100.52      124.59      5.61 o
  -4   4   5      243.73      267.29      5.15 o
  -3   4   5       81.55       77.98      2.57 o
  -2   4   5       33.93       37.64      2.53 o
  -1   4   5      159.80      168.23      4.39 o
   0   4   5        0.38        2.24      1.63 o
   1   4   5     1155.62     1175.12     17.59 o
   2   4   5      205.64      207.92      4.18 o
   3   4   5       69.98       68.91      3.17 o
   4   4   5        0.08        1.43      1.23 o
   5   4   5        0.31        1.26      1.65 o
   6   4   5        9.18        9.67      3.07 o
   7   4   5       41.30       40.22      4.16 o
   8   4   5       74.97       77.84      5.88 o
   9   4   5       54.51       47.27      5.24 o
  10   4   5       12.08       10.25      5.75 o
  11   4   5       77.76       78.90     10.40 o
  12   4   5       11.72        7.06      5.34 o
 -12   5   5      107.82       96.35      8.37 o
 -11   5   5      118.24      149.43      8.30 o
 -10   5   5       66.20       88.24      7.07 o
  -9   5   5      230.20      248.31      9.20 o
  -8   5   5      352.21      332.42     12.39 o
  -7   5   5       27.84       20.91      5.48 o
  -6   5   5        1.29        1.62      1.91 o
  -5   5   5      153.38      175.85      4.78 o
  -4   5   5      546.09      534.57      8.52 o
  -3   5   5      295.77      324.55      6.69 o
  -2   5   5      281.35      297.80      6.06 o
  -1   5   5      512.40      553.24      9.56 o
   0   5   5      825.28      896.80     15.76 o
   1   5   5      708.98      786.68      7.56 o
   2   5   5      480.75      520.88     14.81 o
   3   5   5       26.07       24.44      3.04 o
   4   5   5      309.92      306.80      6.07 o
   5   5   5      113.30      116.51      5.25 o
   6   5   5       21.01       20.36      3.69 o
   7   5   5       55.52       54.14      4.94 o
   8   5   5       64.57       51.06      5.31 o
   9   5   5        8.25        4.71      2.65 o
  10   5   5       49.91       35.41      6.21 o
  11   5   5        1.45        4.27      3.67 o
 -11   6   5        0.94        4.11      3.67 o
 -10   6   5       36.81       35.67      6.40 o
  -9   6   5        2.36        5.49      3.56 o
  -8   6   5       69.98       72.69      7.36 o
  -7   6   5       18.24       19.74      6.34 o
  -6   6   5      412.80      457.21      8.46 o
  -5   6   5      162.95      145.40      5.04 o
  -4   6   5      688.61      732.64     11.03 o
  -3   6   5        0.09        2.64      2.28 o
  -2   6   5      162.78      146.92      5.28 o
  -1   6   5       12.37       11.29      2.96 o
   0   6   5      433.03      445.70      7.72 o
   1   6   5       98.70       93.83      4.55 o
   2   6   5       69.81       65.58      3.95 o
   3   6   5      112.86      109.65      8.03 o
   4   6   5        0.63        1.48      2.64 o
   5   6   5      715.42      765.88     24.98 o
   6   6   5     1083.10     1245.68     16.79 o
   7   6   5       60.05       50.36      5.53 o
   8   6   5       66.21       57.87      5.98 o
   9   6   5        2.57        4.19      2.66 o
  10   6   5       67.61       64.49      8.11 o
 -10   7   5        1.43        5.51      4.51 o
  -9   7   5        2.39        3.65      3.72 o
  -8   7   5        0.25        2.35      3.89 o
  -7   7   5       11.62        9.03      5.34 o
  -6   7   5        2.20        2.85      3.13 o
  -5   7   5       14.13       15.82      3.70 o
  -4   7   5      972.24     1085.78     14.50 o
  -3   7   5      372.69      384.03      9.17 o
  -2   7   5      102.31      103.96      6.04 o
  -1   7   5       79.84       83.25      5.04 o
   0   7   5      162.17      153.64      6.86 o
   1   7   5       16.86       12.99      4.04 o
   2   7   5       71.30       54.49      5.51 o
   3   7   5       77.92       73.30      8.69 o
   4   7   5      606.83      628.70     15.25 o
   5   7   5      273.70      296.02     12.73 o
   6   7   5      155.06      166.16     12.06 o
   7   7   5       85.09       88.40     10.60 o
   8   7   5       44.09       43.65      9.10 o
   9   7   5       15.93       17.15      5.39 o
  -9   8   5        2.29        3.11      4.85 o
  -8   8   5      388.43      413.96     15.49 o
  -7   8   5      258.40      314.23     30.10 o
  -6   8   5      502.84      575.30     23.03 o
  -5   8   5      669.13      728.65     26.04 o
  -4   8   5       24.40       21.90      4.41 o
  -3   8   5       90.43       74.92      7.89 o
  -2   8   5        2.36       -0.16      2.30 o
  -1   8   5        0.97        3.11      2.84 o
   0   8   5        3.21        4.21      2.92 o
   1   8   5       30.83       27.69      5.70 o
   2   8   5      151.10      141.48     10.61 o
   3   8   5       71.59       60.38      7.85 o
   4   8   5       82.66       75.12      9.33 o
   5   8   5      274.65      286.39     13.59 o
   6   8   5        3.53        7.38      5.69 o
   7   8   5       27.33       24.82      7.82 o
   8   8   5       12.96        8.68     10.39 o
  -7   9   5        4.37       11.02      7.06 o
  -6   9   5        0.17        4.37      4.73 o
  -5   9   5        9.62        7.71      4.31 o
  -4   9   5        0.03        3.40      3.60 o
  -3   9   5       48.67       41.53      6.14 o
  -2   9   5       45.96       37.05      6.33 o
  -1   9   5       19.90       16.92      5.07 o
   0   9   5      373.92      378.31     11.14 o
   1   9   5      189.30      186.38     12.60 o
   2   9   5        0.20        2.30      3.43 o
   3   9   5       21.98       20.81      6.93 o
   4   9   5       16.46        9.51      6.18 o
   5   9   5       49.30       42.18      9.44 o
   6   9   5        1.56        8.63      6.52 o
  -4  10   5        9.50        8.57      4.44 o
  -3  10   5        7.88        7.97      4.58 o
  -2  10   5       31.39       33.31      7.03 o
  -1  10   5        0.03        2.47      4.22 o
   0  10   5       39.35       27.60      8.21 o
   1  10   5       79.79       65.37     10.07 o
   2  10   5       91.11       87.51     11.43 o
   3  10   5       29.32       27.41      8.95 o
   4  10   5       22.65       20.18      8.30 o
 -12   0   6        0.06        0.52      2.77 o
 -10   0   6       39.99       48.03      9.87 o
  -8   0   6      141.19      138.61     15.97 o
  -6   0   6       17.27       11.14      3.93 o
  -4   0   6      279.35      283.38     11.36 o
  -2   0   6      711.58      693.04     12.10 o
   0   0   6        7.95        7.39      4.81 o
   2   0   6      208.08      178.72      6.85 o
   4   0   6      491.58      518.67     19.37 o
   6   0   6      143.89      155.77      7.71 o
   8   0   6       49.00       46.11      6.29 o
  10   0   6      132.08      124.35     15.06 o
  12   0   6      127.44      135.25     19.13 o
 -13   1   6        6.60        5.04      3.92 o
 -12   1   6        3.30        1.75      2.73 o
 -11   1   6        3.26        3.01      2.92 o
 -10   1   6        2.42        5.06      2.80 o
  -9   1   6       71.97       70.56      5.39 o
  -8   1   6      171.58      174.56      6.03 o
  -7   1   6      196.02      203.34      9.71 o
  -6   1   6        5.14        5.19      2.49 o
  -5   1   6        8.66        8.25      1.87 o
  -4   1   6      675.27      709.48     19.01 o
  -3   1   6       43.05       40.86      2.67 o
  -2   1   6      266.49      247.27      3.43 o
  -1   1   6      152.13      135.40      4.68 o
   0   1   6      683.34      683.27      7.87 o
   1   1   6        5.92        4.85      1.63 o
   2   1   6      339.64      336.26      4.07 o
   3   1   6      671.54      695.44      5.61 o
   4   1   6        0.49        1.13      0.96 o
   5   1   6      749.25      788.84      7.16 o
   6   1   6       48.75       49.87      3.75 o
   7   1   6      135.17      138.26      6.40 o
   8   1   6        3.58        5.68      2.55 o
   9   1   6       39.41       44.94      4.77 o
  10   1   6      147.43      143.17     15.81 o
  11   1   6       80.83       67.33      9.33 o
  12   1   6       27.65       20.12      7.82 o
  13   1   6       39.33       32.39      9.17 o
 -13   2   6      139.90      156.82     12.74 o
 -12   2   6       28.26       28.07      6.10 o
 -11   2   6       91.29       83.01      6.08 o
 -10   2   6        0.81        1.04      2.18 o
  -9   2   6        9.48       11.14      3.78 o
  -8   2   6      250.21      246.32      9.57 o
  -7   2   6       10.89        5.98      2.45 o
  -6   2   6       24.08       21.35      3.49 o
  -5   2   6      171.08      170.55      7.94 o
  -4   2   6     1653.71     1724.20     36.69 o
  -3   2   6      733.30      759.97     15.25 o
  -2   2   6       84.41       78.54      2.84 o
  -1   2   6       19.62       14.92      2.78 o
   0   2   6        0.56        4.58      2.79 o
   1   2   6      466.39      433.99     17.55 o
   2   2   6      820.37      837.81     19.25 o
   3   2   6     1099.55     1217.70      7.92 o
   4   2   6      417.65      412.43      7.39 o
   5   2   6      165.51      182.69      8.23 o
   6   2   6      173.51      182.22      5.57 o
   7   2   6      973.86     1022.64     10.59 o
   8   2   6       43.22       35.84      4.43 o
   9   2   6      122.34      124.76      7.44 o
  10   2   6      201.06      187.15     11.61 o
  11   2   6        9.49        6.45      4.81 o
  12   2   6      213.87      230.07     14.87 o
 -13   3   6       40.83       28.58      6.64 o
 -12   3   6        2.58        3.33      3.52 o
 -11   3   6      125.51      132.48      8.53 o
 -10   3   6       94.81       81.10      8.46 o
  -9   3   6       79.07       73.54      7.93 o
  -8   3   6      391.79      395.63     17.32 o
  -7   3   6       10.74       11.57      2.76 o
  -6   3   6      294.08      295.34      8.09 o
  -5   3   6      531.43      541.55     15.14 o
  -4   3   6      300.29      336.40      7.62 o
  -3   3   6       14.29       12.98      1.99 o
  -2   3   6        0.42        1.09      1.11 o
  -1   3   6      219.53      208.81      4.40 o
   0   3   6       15.95       15.59      2.38 o
   1   3   6      367.84      366.02      8.34 o
   2   3   6       28.82       20.84      1.86 o
   3   3   6       28.13       23.49      3.10 o
   4   3   6       76.62       63.18      3.76 o
   5   3   6      136.51      149.31      4.87 o
   6   3   6      369.76      393.37      6.74 o
   7   3   6      295.31      289.64      7.17 o
   8   3   6        8.96        7.32      3.22 o
   9   3   6       10.38        5.20      3.21 o
  10   3   6        4.60        4.65      4.60 o
  11   3   6       28.70       16.29      6.44 o
  12   3   6        0.16        3.35      5.06 o
 -12   4   6       63.81       48.92     10.39 o
 -11   4   6      122.33      134.68      9.35 o
 -10   4   6     1616.18     1774.86     20.79 o
  -9   4   6        0.07        3.03      2.82 o
  -8   4   6       96.10       72.20      5.81 o
  -7   4   6       46.48       54.57      5.96 o
  -6   4   6       79.88       77.83      6.02 o
  -5   4   6      596.47      721.69     15.17 o
  -4   4   6      935.41     1060.95     12.29 o
  -3   4   6      142.07      143.41      3.75 o
  -2   4   6       21.89       19.05      2.44 o
  -1   4   6       58.01       53.98      2.99 o
   0   4   6      766.64      834.05     11.84 o
   1   4   6       45.94       59.17      2.74 o
   2   4   6     1111.71     1113.05     14.48 o
   3   4   6      266.62      283.40      6.47 o
   4   4   6       45.55       44.30      3.90 o
   5   4   6       14.68       15.87      3.21 o
   6   4   6       76.96       77.08      5.03 o
   7   4   6        4.54        3.72      2.65 o
   8   4   6        4.56        5.10      2.09 o
   9   4   6       10.06        7.55      3.70 o
  10   4   6      140.90      123.50      9.30 o
  11   4   6       80.02       82.22     11.29 o
  12   4   6      294.65      331.15     15.83 o
 -12   5   6       82.85      105.33     12.09 o
 -11   5   6        0.21        5.79      4.13 o
 -10   5   6      252.63      222.11     14.05 o
  -9   5   6      352.24      358.92     10.11 o
  -8   5   6       96.45      115.47      8.00 o
  -7   5   6       17.60       19.25      4.76 o
  -6   5   6       76.77       63.42      7.12 o
  -5   5   6       38.86       33.10      3.47 o
  -4   5   6        3.02        6.59      2.18 o
  -3   5   6      277.36      322.81      8.11 o
  -2   5   6      882.03      920.44     15.38 o
  -1   5   6      481.47      552.04      8.85 o
   0   5   6      459.83      504.37     13.48 o
   1   5   6      320.25      320.49      6.13 o
   2   5   6       48.40       54.73      3.84 o
   3   5   6       22.31       15.02      3.57 o
   4   5   6      341.15      363.99     10.74 o
   5   5   6      115.36       99.17      4.74 o
   6   5   6        0.39        2.58      2.10 o
   7   5   6      330.59      315.61      8.23 o
   8   5   6      100.26      113.34      6.17 o
   9   5   6        1.50        4.69      2.84 o
  10   5   6        7.67        5.21      3.36 o
  11   5   6       86.84       70.74     11.57 o
 -11   6   6       22.77       12.74      5.21 o
 -10   6   6      410.08      453.39     17.43 o
  -9   6   6      166.78      150.57     12.18 o
  -8   6   6        0.06        2.14      2.85 o
  -7   6   6       23.59       18.78      5.80 o
  -6   6   6      172.37      187.97     10.65 o
  -5   6   6      470.30      507.04      8.88 o
  -4   6   6     1701.91     1924.73     15.78 o
  -3   6   6      692.22      734.87     17.99 o
  -2   6   6       24.09       23.94      3.74 o
  -1   6   6      200.41      210.72      5.91 o
   0   6   6       49.27       40.53      3.84 o
   1   6   6     1108.17     1207.97     31.49 o
   2   6   6       67.48       61.26      6.29 o
   3   6   6      167.45      171.82      6.70 o
   4   6   6      149.20      138.38      9.27 o
   5   6   6       97.81       90.11     17.89 o
   6   6   6     2375.37     2741.50     37.04 o
   7   6   6      238.73      255.83      9.88 o
   8   6   6       25.71       26.96      7.35 o
   9   6   6      200.39      203.84     10.64 o
  10   6   6       33.34       33.66      6.32 o
 -10   7   6        0.08        4.16      3.49 o
  -9   7   6       11.58        7.90      5.44 o
  -8   7   6        2.06        4.33      4.59 o
  -7   7   6      200.07      199.82     12.28 o
  -6   7   6       74.48       73.44      9.30 o
  -5   7   6      444.98      497.17     14.74 o
  -4   7   6      447.89      464.38     20.81 o
  -3   7   6        3.36        9.76      3.85 o
  -2   7   6        0.20        1.78      2.68 o
  -1   7   6       59.85       63.34      4.80 o
   0   7   6      130.14      133.44      5.87 o
   1   7   6       12.63        9.68      3.94 o
   2   7   6      406.49      423.89     13.31 o
   3   7   6        7.39        6.01      5.05 o
   4   7   6      405.20      431.90     25.43 o
   5   7   6        9.34       13.67      6.35 o
   6   7   6      366.60      397.18     15.02 o
   7   7   6       44.61       43.61      9.10 o
   8   7   6       20.08       14.93      6.76 o
   9   7   6        3.38        5.45      5.22 o
  -8   8   6       27.90       23.73     10.89 o
  -7   8   6        2.45        4.50      4.82 o
  -6   8   6       36.20       37.25      6.46 o
  -5   8   6      152.00      151.92      7.14 o
  -4   8   6       49.00       41.77      5.86 o
  -3   8   6      291.60      329.87     12.36 o
  -2   8   6       36.36       30.90      5.37 o
  -1   8   6        8.16        9.26      4.22 o
   0   8   6      104.18      109.18      7.79 o
   1   8   6       43.68       42.81      7.74 o
   2   8   6      122.75      111.09      9.77 o
   3   8   6        5.43        3.65      3.42 o
   4   8   6        1.53        2.85      3.77 o
   5   8   6       55.71       57.18      9.22 o
   6   8   6        8.61        5.22      4.94 o
   7   8   6      136.54      139.79     12.91 o
   8   8   6        3.32        4.71      5.07 o
  -6   9   6       10.93        7.86      6.26 o
  -5   9   6       14.10       10.37      4.19 o
  -4   9   6        8.70        4.83      3.76 o
  -3   9   6        0.70        2.27      3.38 o
  -2   9   6        0.02        2.12      3.06 o
  -1   9   6       17.14       12.60      4.56 o
   0   9   6        1.34        3.30      4.71 o
   1   9   6        6.09        6.64      4.64 o
   2   9   6        2.69        2.81      4.43 o
   3   9   6       16.58        9.42      5.89 o
   4   9   6        3.79        3.45      6.81 o
   5   9   6       10.84        8.03      5.15 o
   6   9   6       24.81       22.23      8.55 o
  -3  10   6        2.76        4.29      3.64 o
  -2  10   6        4.89        3.26      3.16 o
  -1  10   6        0.31        0.47      3.32 o
   0  10   6       14.84       19.97      7.49 o
   1  10   6        3.73        2.84      4.94 o
   2  10   6       29.77       30.54      9.79 o
   3  10   6        0.00        2.46      4.44 o
 -13   0   7       10.51        9.64      6.12 o
 -11   0   7       29.69       33.40      8.42 o
  -9   0   7     1681.41     1803.15    175.35 o
  -7   0   7     1772.69     1848.76     63.75 o
  -5   0   7     1269.70     1296.47     10.23 o
  -3   0   7        5.37        3.12      3.95 o
  -1   0   7      471.41      455.52     11.01 o
   3   0   7     3102.93     3301.26     15.47 o
   5   0   7      220.05      264.98     16.46 o
   7   0   7      218.80      219.05      9.56 o
   9   0   7      251.07      249.12     10.65 o
  11   0   7      409.13      461.52     21.55 o
 -13   1   7       27.76       31.42      6.65 o
 -12   1   7        8.63        5.07      2.89 o
 -11   1   7        0.02        2.21      2.44 o
 -10   1   7       92.50       94.18      7.42 o
  -9   1   7      196.98      205.28      7.69 o
  -8   1   7      618.59      678.21     18.05 o
  -7   1   7       43.82       55.12      4.48 o
  -6   1   7       10.19       11.68      3.32 o
  -5   1   7       90.73       86.64      3.20 o
  -4   1   7     2559.56     2704.32     65.67 o
  -3   1   7     1778.67     1807.36     29.23 o
  -2   1   7     2220.99     2304.82     59.39 o
  -1   1   7      338.97      352.52     18.33 o
   0   1   7      284.70      248.56      4.47 o
   1   1   7      768.21      721.42      7.32 o
   2   1   7        5.88        4.12      1.61 o
   3   1   7      141.69      132.23      3.59 o
   4   1   7        4.52        4.66      1.73 o
   5   1   7       26.26       21.47      2.62 o
   6   1   7       31.61       32.76      3.80 o
   7   1   7      213.41      210.30      6.56 o
   8   1   7       22.43       23.08      3.95 o
   9   1   7       30.07       27.32      4.58 o
  10   1   7        0.19        3.58      3.39 o
  11   1   7        2.97        4.42      4.73 o
  12   1   7      110.45      100.62     12.42 o
 -13   2   7      205.84      273.88     22.88 o
 -12   2   7       37.87       38.18      6.58 o
 -11   2   7       43.43       34.73      5.10 o
 -10   2   7       20.74       15.59      4.03 o
  -9   2   7       56.48       48.70      4.98 o
  -8   2   7       59.08       59.22      4.77 o
  -7   2   7       79.34       70.72      6.34 o
  -6   2   7       60.62       51.90      4.25 o
  -5   2   7      615.79      636.03     17.79 o
  -4   2   7      917.04      958.24     23.78 o
  -3   2   7     1081.45     1158.29     29.09 o
  -2   2   7      172.64      166.63      4.63 o
  -1   2   7      126.82      139.18      5.15 o
   0   2   7      334.80      348.18      6.00 o
   1   2   7      283.53      318.53      5.87 o
   2   2   7      138.29      138.45      3.80 o
   3   2   7      333.41      416.97      6.67 o
   4   2   7       38.29       41.73      3.43 o
   5   2   7      617.16      702.75      7.96 o
   6   2   7      144.82      152.85      5.44 o
   7   2   7      171.64      176.58      8.47 o
   8   2   7        0.23        1.58      2.31 o
   9   2   7       12.36        8.60      2.88 o
  10   2   7        0.01        1.84      3.32 o
  11   2   7        1.06        1.05      2.68 o
  12   2   7       22.82       22.89      6.91 o
 -12   3   7       54.20       65.67      8.06 o
 -11   3   7       74.18       73.41      6.92 o
 -10   3   7       43.31       49.04      6.13 o
  -9   3   7       57.29       44.00      5.78 o
  -8   3   7      509.66      500.20     18.82 o
  -7   3   7       80.70       66.21      6.06 o
  -6   3   7       23.49       32.40      3.72 o
  -5   3   7      433.86      446.89     10.69 o
  -4   3   7       87.29       94.04      3.27 o
  -3   3   7      187.14      180.58      4.07 o
  -2   3   7      470.85      466.13      8.25 o
  -1   3   7        7.41        6.31      2.05 o
   0   3   7      121.56      104.03      5.13 o
   1   3   7      291.93      285.81      4.81 o
   2   3   7      365.70      367.82     12.80 o
   3   3   7       77.05       85.88      4.33 o
   4   3   7       23.50       20.38      3.06 o
   5   3   7       93.84      103.79      4.94 o
   6   3   7      267.19      293.17      6.77 o
   7   3   7       37.91       26.63      3.92 o
   8   3   7      176.88      162.80      8.21 o
   9   3   7       10.33        5.09      3.36 o
  10   3   7        6.56        2.68      2.89 o
  11   3   7      270.08      281.00     13.82 o
  12   3   7      115.31      102.91     11.65 o
 -12   4   7        1.34        5.60      6.05 o
 -11   4   7       33.03       23.99      9.09 o
 -10   4   7      143.89      163.54     12.95 o
  -9   4   7        0.96        4.14      3.32 o
  -8   4   7       14.66       22.01      6.14 o
  -7   4   7        6.31        6.61      3.18 o
  -6   4   7        1.66        2.74      2.41 o
  -5   4   7       34.27       25.32      4.51 o
  -4   4   7      171.60      170.08      6.95 o
  -3   4   7        4.18        5.14      2.06 o
  -2   4   7       73.89       78.67      3.55 o
  -1   4   7        0.03        0.79      1.09 o
   0   4   7        0.38        1.80      1.53 o
   1   4   7      253.10      253.64      5.67 o
   2   4   7      167.58      172.59      6.26 o
   3   4   7       61.78       55.96      5.08 o
   4   4   7       11.06        8.41      4.26 o
   5   4   7       33.29       30.50      4.64 o
   6   4   7        1.15        1.42      1.71 o
   7   4   7      132.49      126.12      6.01 o
   8   4   7       90.81       96.86      6.56 o
   9   4   7      178.97      175.31      9.11 o
  10   4   7       55.05       52.45      8.73 o
  11   4   7      121.81      139.91     18.40 o
 -11   5   7       79.19       84.23     11.77 o
 -10   5   7        1.14        4.41      5.60 o
  -9   5   7      223.76      199.98     12.78 o
  -8   5   7      284.21      226.13     17.34 o
  -7   5   7        9.14        5.11      5.42 o
  -6   5   7        0.03        2.11      3.34 o
  -5   5   7       68.13       65.37      5.67 o
  -4   5   7      366.92      367.81      7.54 o
  -3   5   7        4.94        4.61      2.26 o
  -2   5   7      408.49      460.61     13.06 o
  -1   5   7       13.28        8.94      2.91 o
   0   5   7      572.69      620.84     11.50 o
   1   5   7      157.88      160.11      5.02 o
   2   5   7      667.10      681.53     11.39 o
   3   5   7      114.72      119.09      5.94 o
   4   5   7      114.29       94.24      7.03 o
   5   5   7       31.86       30.60      4.67 o
   6   5   7       28.55       29.59      4.96 o
   7   5   7        0.28        3.30      3.06 o
   8   5   7      286.44      298.75     13.60 o
   9   5   7        0.86        2.36      3.78 o
  10   5   7       52.20       46.84      9.56 o
  11   5   7       24.15       20.68     13.52 o
 -10   6   7        8.79       13.83      5.42 o
  -9   6   7       25.66       17.45      6.01 o
  -8   6   7        1.45        1.96      3.67 o
  -7   6   7        8.24        6.72      4.90 o
  -6   6   7        1.71        2.56      3.09 o
  -5   6   7      254.09      257.22      7.65 o
  -4   6   7       20.92       26.54      4.55 o
  -3   6   7        1.63        1.70      2.16 o
  -2   6   7       83.44       81.98      5.77 o
  -1   6   7      297.40      304.73      7.76 o
   0   6   7      210.66      206.53      6.96 o
   1   6   7      298.14      281.23      9.94 o
   2   6   7      116.97      123.57      6.65 o
   3   6   7      263.00      263.33      9.13 o
   4   6   7        0.42        3.12      2.56 o
   5   6   7      778.51      877.80     17.32 o
   6   6   7       13.33       37.78      9.18 o
   7   6   7        9.21       11.30      4.65 o
   8   6   7      111.31      106.45      9.67 o
   9   6   7        7.35        5.85      4.17 o
  10   6   7       78.14       81.83     10.93 o
  -9   7   7        0.06        2.43      4.22 o
  -8   7   7        0.88        4.04      4.73 o
  -7   7   7       63.03       59.64      8.95 o
  -6   7   7       84.09       85.68      7.29 o
  -5   7   7      787.62      895.38     13.74 o
  -4   7   7       70.87       68.67      5.84 o
  -3   7   7     1120.56     1303.45     19.33 o
  -2   7   7      110.96      100.77      5.78 o
  -1   7   7       71.73       63.19      5.03 o
   0   7   7      401.57      445.73      8.16 o
   1   7   7       88.50       79.27      8.54 o
   2   7   7      157.11      166.75     10.15 o
   3   7   7      133.71      126.44      9.57 o
   4   7   7       41.63       39.27      8.37 o
   5   7   7      282.16      305.50     13.21 o
   6   7   7        1.69        3.68      3.85 o
   7   7   7      903.19     1039.45     20.29 o
   8   7   7       10.09        5.24      4.82 o
   9   7   7       57.90       60.69     10.15 o
  -8   8   7       33.16       27.61      9.48 o
  -7   8   7        5.19        4.11      4.42 o
  -6   8   7       17.06        7.52      4.47 o
  -5   8   7      117.74      117.31      8.50 o
  -4   8   7      126.95      117.18      6.65 o
  -3   8   7      385.57      401.82     11.27 o
  -2   8   7       27.41       21.76      5.84 o
  -1   8   7       28.39       19.71      5.42 o
   0   8   7       48.40       41.75      8.93 o
   1   8   7       92.46       84.76      9.44 o
   2   8   7        3.88        1.51      3.31 o
   3   8   7       23.59       16.18      5.58 o
   4   8   7       25.08       22.44      7.01 o
   5   8   7      146.96      154.94     13.23 o
   6   8   7       46.77       45.59     10.30 o
   7   8   7      170.66      173.02     13.63 o
  -6   9   7        3.92       12.50      7.42 o
  -5   9   7       68.01       68.55     10.24 o
  -4   9   7        3.41        4.36      3.91 o
  -3   9   7       37.49       30.71      6.42 o
  -2   9   7       26.17       28.85      6.81 o
  -1   9   7        3.36        4.77      4.67 o
   0   9   7       23.63       19.34      6.54 o
   1   9   7        0.39        3.37      3.79 o
   2   9   7       26.13       18.73      7.11 o
   3   9   7        4.57        7.00      5.64 o
   4   9   7        7.12        9.50      5.66 o
   5   9   7        4.67        4.33      4.83 o
  -2  10   7        4.82        5.44      4.68 o
  -1  10   7       34.10       27.08      8.47 o
   0  10   7       35.07       28.08      7.59 o
   1  10   7        1.52        6.00      5.16 o
 -12   0   8      133.19      117.06     10.93 o
 -10   0   8     1548.84     1732.69     87.73 o
  -8   0   8      809.96      847.29     50.76 o
  -6   0   8       49.29       46.94      5.78 o
  -4   0   8     3139.97     3382.79     52.91 o
  -2   0   8     3333.77     3213.52     24.31 o
   0   0   8     1289.99     1305.62     18.12 o
   2   0   8      723.80      676.03     22.11 o
   4   0   8      320.21      323.24     14.92 o
   6   0   8      780.28      820.56     24.20 o
   8   0   8       17.64        8.30      4.50 o
  10   0   8      338.98      394.88     19.36 o
  12   0   8        3.80        2.15      5.39 o
 -13   1   8      315.82      410.81     17.15 o
 -12   1   8       29.74       27.26      4.84 o
 -11   1   8      223.02      218.59      8.33 o
 -10   1   8      268.53      274.82     13.24 o
  -9   1   8     2229.88     2465.53     85.40 o
  -8   1   8      765.29      852.17     26.76 o
  -7   1   8        2.67        5.62      2.70 o
  -6   1   8      684.59      745.70     21.86 o
  -5   1   8      165.39      140.56      4.01 o
  -4   1   8      591.62      627.67      9.87 o
  -3   1   8     2149.12     2084.91     45.24 o
  -2   1   8      296.48      310.77      9.79 o
  -1   1   8       35.01       45.70      8.11 o
   0   1   8      211.16      235.37     11.25 o
   1   1   8     9064.69     9341.52     97.09 o
   2   1   8     2501.18     2429.46     21.31 o
   3   1   8     1057.83     1010.20     14.03 o
   4   1   8      299.27      281.99      5.14 o
   5   1   8      167.55      159.22      6.23 o
   6   1   8      343.32      338.75      7.93 o
   7   1   8       58.27       55.62      5.34 o
   8   1   8      342.13      360.39      8.56 o
   9   1   8       45.86       36.71      4.83 o
  10   1   8       71.32       59.32     10.90 o
  11   1   8      402.72      411.87     16.32 o
  12   1   8      283.67      307.22     16.14 o
 -12   2   8       42.84       67.96      9.18 o
 -11   2   8       13.05        9.85      3.45 o
 -10   2   8      114.46      101.73      6.15 o
  -9   2   8       49.89       39.19      4.31 o
  -8   2   8       22.22       17.63      3.44 o
  -7   2   8       94.97       91.34      4.74 o
  -6   2   8       30.14       27.39      3.78 o
  -5   2   8        9.27        7.42      2.06 o
  -4   2   8       14.85       16.28      2.41 o
  -3   2   8        1.59        2.31      1.12 o
  -2   2   8        4.31        2.45      1.73 o
  -1   2   8      651.27      632.47     19.22 o
   0   2   8       48.63       40.60      3.10 o
   1   2   8       28.35       18.91      3.92 o
   2   2   8     1430.81     1492.06     10.62 o
   3   2   8       93.23       72.93      3.63 o
   4   2   8        5.65        4.65      1.84 o
   5   2   8       37.21       32.24      3.70 o
   6   2   8      391.67      414.72     12.85 o
   7   2   8        1.59        3.34      3.18 o
   8   2   8      158.79      186.56      9.71 o
   9   2   8      238.12      224.87      7.79 o
  10   2   8        6.97        6.39      3.26 o
  11   2   8       38.17       33.00      8.23 o
  12   2   8        3.56        5.83      4.59 o
 -12   3   8      115.11      137.59     12.81 o
 -11   3   8       11.06        6.88      5.72 o
 -10   3   8       17.14       13.29      9.45 o
  -9   3   8        7.26        1.17      2.95 o
  -8   3   8       32.20       21.87      6.76 o
  -7   3   8        0.92        1.60      2.85 o
  -6   3   8      473.33      470.99     21.46 o
  -5   3   8        6.04        3.08      2.32 o
  -4   3   8       83.79       81.22      4.65 o
  -3   3   8       89.06       82.44      4.96 o
  -2   3   8       45.06       50.13      3.59 o
  -1   3   8      114.18      123.41      4.84 o
   0   3   8      471.78      466.58     11.45 o
   1   3   8       15.57       18.41      2.65 o
   2   3   8       74.97       70.64      4.71 o
   3   3   8       38.10       43.88      4.56 o
   4   3   8      135.25      143.05      6.30 o
   5   3   8        0.95        1.50      1.88 o
   6   3   8       11.51        9.78      3.56 o
   7   3   8      156.80      147.69     10.02 o
   8   3   8      327.99      334.85     12.66 o
   9   3   8       22.08       12.72      5.55 o
  10   3   8       15.26       16.70      4.78 o
  11   3   8       10.97        8.13      4.70 o
 -12   4   8        1.76        3.95      4.64 o
 -11   4   8        2.12        1.98      4.07 o
 -10   4   8        1.41        3.62      5.02 o
  -9   4   8        1.21        1.89      3.78 o
  -8   4   8        4.91        6.44      4.83 o
  -7   4   8        1.67        2.82      3.96 o
  -6   4   8       51.88       51.60     10.73 o
  -5   4   8        0.24        1.93      2.15 o
  -4   4   8      128.23      138.73      8.22 o
  -3   4   8        0.35        1.34      1.40 o
  -2   4   8        0.45        0.75      1.28 o
  -1   4   8       37.38       35.54      3.27 o
   0   4   8       87.26       82.04      4.13 o
   1   4   8       28.03       23.33      3.75 o
   2   4   8        9.84       12.41      3.70 o
   3   4   8       44.12       42.29      5.27 o
   4   4   8        1.03        0.65      1.87 o
   5   4   8       10.17        5.78      2.96 o
   6   4   8       18.86       17.44      3.97 o
   7   4   8        0.92        2.49      2.82 o
   8   4   8        5.19        3.64      3.56 o
   9   4   8        0.10        4.31      4.38 o
  10   4   8       14.74        8.42      5.12 o
  11   4   8        2.90        2.42      7.41 o
 -11   5   8        1.31        4.86      5.40 o
 -10   5   8        2.93        2.10      3.93 o
  -9   5   8        0.22        4.37      5.07 o
  -8   5   8        0.23        2.15      4.45 o
  -7   5   8        0.26        1.52      3.47 o
  -6   5   8        1.15        3.10      5.04 o
  -5   5   8       12.57       10.71      3.85 o
  -4   5   8        6.61        6.41      2.70 o
  -3   5   8        5.65        6.00      2.35 o
  -2   5   8        0.13        2.00      1.69 o
  -1   5   8       16.63       13.35      3.08 o
   0   5   8       11.76        8.42      3.21 o
   1   5   8        8.05        7.05      4.52 o
   2   5   8       51.08       47.84      4.72 o
   3   5   8        0.37        0.43      1.99 o
   4   5   8       15.51       11.61      3.72 o
   5   5   8        1.77        2.56      2.77 o
   6   5   8       12.68        8.00      4.23 o
   7   5   8        7.04        3.79      2.64 o
   8   5   8        8.43        5.86      5.11 o
   9   5   8        6.05        7.67      4.94 o
  10   5   8       10.54        5.71      4.02 o
 -10   6   8        0.06        3.44      3.37 o
  -9   6   8        0.24        2.82      4.45 o
  -8   6   8        3.51        2.92      3.88 o
  -7   6   8        5.86        4.18      3.92 o
  -6   6   8        1.67        1.09      2.77 o
  -5   6   8       54.14       49.49      5.89 o
  -4   6   8       11.97       14.58      4.36 o
  -3   6   8       10.81        8.46      3.49 o
  -2   6   8        0.67        1.51      2.33 o
  -1   6   8       34.90       29.64      4.11 o
   0   6   8       20.23       21.14      4.90 o
   1   6   8       64.57       59.66      5.85 o
   2   6   8       79.79       76.76      6.14 o
   3   6   8       17.10       17.08      4.70 o
   4   6   8       17.72       12.27      4.02 o
   5   6   8       97.66      107.82      9.28 o
   6   6   8        1.03        4.07      4.62 o
   7   6   8        6.29        2.98      3.50 o
   8   6   8       15.09       12.40      4.76 o
   9   6   8       11.97       17.65      6.88 o
  -9   7   8       12.40        9.05      5.73 o
  -8   7   8       15.93        7.83      5.57 o
  -7   7   8        4.70        6.96      6.14 o
  -6   7   8       50.10       46.33      8.79 o
  -5   7   8      331.95      352.23     10.24 o
  -4   7   8      114.10      110.52      6.74 o
  -3   7   8     1286.21     1426.30     15.75 o
  -2   7   8      259.17      271.64      7.89 o
  -1   7   8       44.57       35.26      4.81 o
   0   7   8       91.20       90.19      6.60 o
   1   7   8       45.40       37.14      5.86 o
   2   7   8       77.55       82.44      9.37 o
   3   7   8       91.98       85.74      9.61 o
   4   7   8       76.61       66.01      8.92 o
   5   7   8      198.27      208.34     13.19 o
   6   7   8       18.89       23.00      7.80 o
   7   7   8      738.34      855.21     22.27 o
   8   7   8       22.05       11.10      5.79 o
  -7   8   8      310.30      336.99     16.39 o
  -6   8   8       45.70       51.74      8.00 o
  -5   8   8       40.74       39.47      6.73 o
  -4   8   8      168.10      194.87      8.58 o
  -3   8   8      135.14      146.06      7.24 o
  -2   8   8       89.58       92.15      7.71 o
  -1   8   8      111.98      103.84     10.50 o
   0   8   8       11.17        7.48      4.48 o
   1   8   8       82.98       83.90     10.03 o
   2   8   8        4.54        2.32      3.28 o
   3   8   8       14.76        6.66      4.03 o
   4   8   8        7.97        7.45      8.29 o
   5   8   8       24.02       34.14      9.22 o
   6   8   8       80.85       76.04     10.85 o
  -5   9   8        0.03        2.96      4.83 o
  -4   9   8      139.17      133.12      9.24 o
  -3   9   8       27.34       18.71      5.81 o
  -2   9   8      103.73       97.32     10.94 o
  -1   9   8        0.11        3.97      4.07 o
   0   9   8        3.09        4.79      5.12 o
   1   9   8      485.60      548.12     17.14 o
   2   9   8        1.64        2.90      3.91 o
   3   9   8        9.12        5.52      5.19 o
   4   9   8      148.61      162.55     12.87 o
 -11   0   9        0.76        4.48      4.14 o
  -9   0   9     1284.76     1371.71    104.23 o
  -7   0   9     2478.85     2735.76    155.78 o
  -5   0   9      741.81      770.88     11.05 o
  -3   0   9       26.86       27.27      6.93 o
  -1   0   9       81.80       63.96      8.01 o
   1   0   9     6857.04     7087.15    169.30 o
   3   0   9     2053.44     2142.22     57.53 o
   5   0   9      214.96      217.67      9.38 o
   7   0   9      648.66      713.61     20.89 o
   9   0   9        4.03        4.18      3.57 o
  11   0   9     1372.49     1750.68     33.56 o
 -12   1   9        0.52        2.47      3.63 o
 -11   1   9       52.81       49.55      6.60 o
 -10   1   9       32.07       31.59      5.31 o
  -9   1   9      135.95      148.47      6.78 o
  -8   1   9      374.74      413.26     13.01 o
  -7   1   9      215.91      237.82     11.16 o
  -6   1   9        7.52        5.62      2.56 o
  -5   1   9       20.51       17.59      2.90 o
  -4   1   9      181.41      156.42      4.39 o
  -3   1   9      139.10      143.46      4.22 o
  -2   1   9       50.32       49.52      3.04 o
  -1   1   9       57.33       51.61      4.84 o
   0   1   9      708.68      712.78     21.86 o
   1   1   9      583.68      622.15     11.58 o
   2   1   9        5.52        2.35      2.21 o
   3   1   9      974.78      971.07     14.14 o
   4   1   9        5.45        4.37      2.19 o
   5   1   9      190.28      170.21      6.53 o
   6   1   9      126.90      122.18      7.22 o
   7   1   9      210.64      210.25      7.50 o
   8   1   9      151.65      151.05      7.88 o
   9   1   9       32.09       29.89      4.83 o
  10   1   9       49.36       44.79      6.57 o
  11   1   9       21.34       10.38      5.16 o
 -12   2   9        0.38        1.93      3.95 o
 -11   2   9        2.24        3.95      4.75 o
 -10   2   9        9.79        2.76      3.85 o
  -9   2   9        7.13        8.47      4.24 o
  -8   2   9        3.01        2.81      2.85 o
  -7   2   9      423.01      420.92     13.66 o
  -6   2   9      101.29       90.30      7.22 o
  -5   2   9      312.22      312.78     10.78 o
  -4   2   9      467.55      458.64     10.57 o
  -3   2   9      694.07      670.49     11.02 o
  -2   2   9      124.08      141.51      5.77 o
  -1   2   9      366.12      360.25      7.67 o
   0   2   9        0.22        0.94      1.45 o
   1   2   9       47.85       44.57      4.17 o
   2   2   9      763.35      775.58      9.57 o
   3   2   9      234.26      227.48      7.50 o
   4   2   9       15.61       16.82      3.49 o
   5   2   9        3.92        5.77      3.60 o
   6   2   9      834.09      941.52     86.13 o
   7   2   9      636.37      709.46     16.35 o
   8   2   9        8.12        8.46      3.99 o
   9   2   9        7.39        7.26      2.75 o
  10   2   9        0.39        1.56      2.43 o
  11   2   9       12.26       10.37      7.81 o
 -12   3   9      110.93      141.74     12.99 o
 -11   3   9        1.48        2.49      3.79 o
 -10   3   9        0.46        2.24      4.14 o
  -9   3   9       14.58        9.81      6.01 o
  -8   3   9       67.30       67.24      8.65 o
  -7   3   9        3.28        4.37      3.54 o
  -6   3   9      704.42      724.59     32.01 o
  -5   3   9        1.43        1.28      2.39 o
  -4   3   9       66.71       63.27      4.98 o
  -3   3   9       89.70       79.10      4.94 o
  -2   3   9       72.40       70.72      4.87 o
  -1   3   9      153.89      175.49      5.56 o
   0   3   9      129.26      116.29      5.30 o
   1   3   9      111.35      124.43      6.27 o
   2   3   9       16.46       18.52      4.47 o
   3   3   9       25.59       30.93      4.16 o
   4   3   9       20.97       15.63      4.43 o
   5   3   9        2.16        2.56      1.95 o
   6   3   9      109.37      114.82      9.45 o
   7   3   9       41.94       42.64      7.46 o
   8   3   9      166.47      172.82     11.95 o
   9   3   9        0.20        4.65      4.74 o
  10   3   9       37.91       28.08      7.63 o
  11   3   9       12.15       10.14      9.16 o
 -11   4   9       59.42       43.00      9.74 o
 -10   4   9       17.89       17.87      6.77 o
  -9   4   9        0.69        2.73      4.01 o
  -8   4   9      173.00      185.78     14.54 o
  -7   4   9        0.24        5.37      7.18 o
  -6   4   9      140.51      136.94     14.08 o
  -5   4   9        3.60        6.03      4.17 o
  -4   4   9      564.60      635.86     19.04 o
  -3   4   9        1.65        1.65      1.56 o
  -2   4   9        9.00        8.25      2.59 o
  -1   4   9       79.57       80.23      3.58 o
   0   4   9        1.61        2.22      1.32 o
   1   4   9       65.20       64.15      6.81 o
   2   4   9       83.55       96.89      7.15 o
   3   4   9        3.35        2.67      2.33 o
   4   4   9        2.60        3.97      2.39 o
   5   4   9       37.59       35.12      5.98 o
   6   4   9      114.79      111.51      7.28 o
   7   4   9        1.46        1.46      3.01 o
   8   4   9       27.98       26.76      7.44 o
   9   4   9        0.10        4.34      5.31 o
  10   4   9        1.33        1.51      3.10 o
 -10   5   9        0.15        3.89      4.19 o
  -9   5   9       55.24       43.91      8.09 o
  -8   5   9      160.66      147.65     15.01 o
  -7   5   9       18.83       12.18      7.72 o
  -6   5   9       38.91       29.63      9.70 o
  -5   5   9        3.92        4.63      3.35 o
  -4   5   9      229.85      230.47      6.87 o
  -3   5   9       47.73       49.91      4.98 o
  -2   5   9      582.66      643.68     10.52 o
  -1   5   9        4.07        2.83      2.38 o
   0   5   9      515.14      524.03      8.49 o
   1   5   9      133.42      130.59      6.61 o
   2   5   9      378.04      379.44      9.44 o
   3   5   9        2.00        1.92      2.22 o
   4   5   9       70.08       60.74      6.05 o
   5   5   9        9.67        5.65      3.55 o
   6   5   9       32.07       31.64      5.18 o
   7   5   9       90.42       85.61     10.62 o
   8   5   9       30.55       22.78      9.62 o
   9   5   9        8.81        6.48      4.53 o
  -9   6   9        7.60        5.04      5.17 o
  -8   6   9        0.56        2.98      4.11 o
  -7   6   9       25.82       15.82      6.03 o
  -6   6   9        0.90        2.49      3.67 o
  -5   6   9       35.24       25.65      4.99 o
  -4   6   9      608.04      701.48     13.00 o
  -3   6   9      468.01      511.12      9.37 o
  -2   6   9        1.78        3.70      2.85 o
  -1   6   9       37.72       40.76      5.89 o
   0   6   9      127.47      133.21      7.21 o
   1   6   9      228.20      246.34      9.25 o
   2   6   9      340.74      373.86     15.85 o
   3   6   9      290.40      313.10     11.77 o
   4   6   9      183.95      176.60      9.46 o
   5   6   9       42.73       42.96      7.35 o
   6   6   9      271.57      290.88     12.81 o
   7   6   9       90.65       73.93      8.98 o
   8   6   9       46.03       38.05     10.40 o
   9   6   9       29.93       34.72      9.42 o
  -8   7   9       10.46       10.63      4.83 o
  -7   7   9        0.00        6.14      5.53 o
  -6   7   9        3.08        2.68      3.60 o
  -5   7   9       47.94       45.41      6.59 o
  -4   7   9       25.52       14.69      4.38 o
  -3   7   9      922.99     1077.91     22.61 o
  -2   7   9       75.81       77.17      7.16 o
  -1   7   9        7.08        5.72      3.67 o
   0   7   9        5.06        4.59      2.93 o
   1   7   9        4.81        2.76      2.74 o
   2   7   9      208.30      224.86     11.92 o
   3   7   9       32.43       29.33      7.61 o
   4   7   9      130.85      125.07     11.88 o
   5   7   9       32.88       27.80      8.46 o
   6   7   9       86.01       86.78     10.98 o
   7   7   9      444.49      496.97     15.98 o
  -7   8   9      198.88      244.43     15.06 o
  -6   8   9       57.44       61.65     10.69 o
  -5   8   9      265.27      273.36     18.25 o
  -4   8   9       30.44       33.74      6.61 o
  -3   8   9      124.44      121.01      7.17 o
  -2   8   9      130.56      133.73     11.21 o
  -1   8   9        7.73        2.63      4.05 o
   0   8   9        1.24        1.70      3.32 o
   1   8   9       58.15       48.13      9.27 o
   2   8   9       14.00        7.30      4.99 o
   3   8   9       68.51       63.09      9.73 o
   4   8   9       19.91       11.89      6.48 o
   5   8   9       80.20       61.43     10.36 o
   6   8   9        0.13        2.84      4.40 o
  -4   9   9       74.16       74.27      8.39 o
  -3   9   9       55.62       60.06     11.04 o
  -2   9   9      106.24      111.19     12.28 o
  -1   9   9        0.00        3.62      5.37 o
   0   9   9       19.74       16.78      6.93 o
   1   9   9       22.83       22.32      8.23 o
   2   9   9        5.66        4.54      5.26 o
   3   9   9       13.25        8.21      5.63 o
 -12   0  10       19.63       16.20      6.81 o
 -10   0  10        0.03        3.65      3.69 o
  -8   0  10       49.51       40.98      6.88 o
  -6   0  10        5.40        4.70      3.26 o
  -4   0  10        0.30        0.99      1.72 o
  -2   0  10        1.90        7.42      4.78 o
   0   0  10       14.65       12.02      4.48 o
   2   0  10        0.55        2.61      5.47 o
   4   0  10        3.41        4.73      3.22 o
   6   0  10        4.28        4.14      3.87 o
   8   0  10        8.76        4.92      4.56 o
  10   0  10        0.57        5.43      4.71 o
 -12   1  10        1.84        2.82      3.96 o
 -11   1  10        4.59        8.50      5.13 o
 -10   1  10        5.42        4.30      3.55 o
  -9   1  10       54.43       58.70      7.34 o
  -8   1  10        1.15        3.44      3.35 o
  -7   1  10       52.32       49.93      5.47 o
  -6   1  10        2.44        1.77      2.06 o
  -5   1  10       26.78       17.26      3.50 o
  -4   1  10       38.90       30.44      4.12 o
  -3   1  10       26.87       24.35      4.41 o
  -2   1  10       13.90       11.33      3.20 o
  -1   1  10        3.20        3.44      2.74 o
   0   1  10      105.17      100.93      5.87 o
   1   1  10       69.23       68.40      5.60 o
   2   1  10        8.98        8.57      2.90 o
   3   1  10      294.60      325.15     16.13 o
   4   1  10        3.44        2.77      2.41 o
   5   1  10       66.00       66.72      7.23 o
   6   1  10       60.19       49.64      5.81 o
   7   1  10       49.58       36.32      6.43 o
   8   1  10       20.19       17.07      4.64 o
   9   1  10       10.21        3.93      3.43 o
  10   1  10        2.80        2.02      3.47 o
  11   1  10       10.80        6.61      7.74 o
 -12   2  10        1.35        2.22      4.13 o
 -11   2  10        4.87        5.34      4.39 o
 -10   2  10        1.14        3.55      2.91 o
  -9   2  10        2.78        3.17      2.64 o
  -8   2  10       11.04        7.89      3.70 o
  -7   2  10      389.18      405.03      9.90 o
  -6   2  10      163.92      141.63      8.03 o
  -5   2  10      348.86      323.38      9.54 o
  -4   2  10      492.28      506.34     16.25 o
  -3   2  10      554.71      581.77     23.55 o
  -2   2  10      122.55      123.02      5.59 o
  -1   2  10      146.35      145.59      5.92 o
   0   2  10       26.37       27.21      3.65 o
   1   2  10        1.13        3.29      2.15 o
   2   2  10       66.31       53.55      5.12 o
   3   2  10      108.56      112.69      5.66 o
   4   2  10        0.93       -0.44      3.18 o
   5   2  10        1.93        2.45      2.88 o
   6   2  10      157.27      164.43     13.55 o
   7   2  10      249.01      273.31     18.45 o
   8   2  10       18.70       19.03      4.83 o
   9   2  10        4.02        5.14      4.43 o
  10   2  10        0.06        3.19      3.67 o
 -11   3  10        4.79        3.18      4.66 o
 -10   3  10        6.84        1.56      3.40 o
  -9   3  10       18.47        9.14      5.37 o
  -8   3  10      393.76      392.75     23.90 o
  -7   3  10       10.56        6.00      3.66 o
  -6   3  10      169.52      149.13      8.03 o
  -5   3  10       13.31       11.65      3.51 o
  -4   3  10        7.99        8.75      3.13 o
  -3   3  10       95.13       92.10      7.89 o
  -2   3  10       10.36        6.51      3.02 o
  -1   3  10      166.22      163.84      5.54 o
   0   3  10      154.72      161.50      5.52 o
   1   3  10      159.96      163.52      6.80 o
   2   3  10        1.89        1.26      1.97 o
   3   3  10        4.13        2.43      1.92 o
   4   3  10        0.01        3.25      2.82 o
   5   3  10       76.25       59.25      8.44 o
   6   3  10       11.57        9.06      4.40 o
   7   3  10       19.99       11.93      5.87 o
   8   3  10        0.30        4.91      4.55 o
   9   3  10       22.92       10.05      5.31 o
  10   3  10       21.04       13.69      5.59 o
 -11   4  10        7.88        8.52      5.74 o
 -10   4  10      658.77      727.43     72.77 o
  -9   4  10       77.28       82.17     10.68 o
  -8   4  10      560.43      562.60     21.36 o
  -7   4  10        4.01        8.76      8.37 o
  -6   4  10      130.21      136.23     14.95 o
  -5   4  10        0.88        2.15      3.02 o
  -4   4  10      364.28      403.70     11.03 o
  -3   4  10        4.78        3.59      2.15 o
  -2   4  10      123.70      122.64      5.30 o
  -1   4  10       10.88        7.55      2.85 o
   0   4  10       16.13       16.12      3.61 o
   1   4  10        1.37        1.82      2.28 o
   2   4  10     1160.01     1233.21     23.22 o
   3   4  10       29.30       25.45      4.77 o
   4   4  10      197.79      198.24      7.63 o
   5   4  10       47.73       36.71      5.12 o
   6   4  10       68.56       71.96     12.71 o
   7   4  10      142.01      138.02     12.03 o
   8   4  10        0.09        1.48      3.20 o
   9   4  10       77.78       86.02     11.23 o
  10   4  10        4.96        1.23      3.99 o
 -10   5  10       20.41       15.43      8.70 o
  -9   5  10        0.01        3.65      4.30 o
  -8   5  10       23.94       27.49     10.64 o
  -7   5  10       52.98       50.03     13.97 o
  -6   5  10      276.15      286.24     16.92 o
  -5   5  10      403.18      465.34     18.65 o
  -4   5  10       54.77       60.00      7.39 o
  -3   5  10       58.83       64.52      5.61 o
  -2   5  10      557.48      646.01     11.09 o
  -1   5  10        1.05        1.29      2.65 o
   0   5  10        8.52        6.19      2.93 o
   1   5  10      247.04      244.53      7.95 o
   2   5  10        2.50        6.82      4.45 o
   3   5  10      161.63      160.46      7.81 o
   4   5  10      140.54      141.39      8.06 o
   5   5  10       50.99       43.10      6.13 o
   6   5  10       35.53       33.64      6.95 o
   7   5  10        8.93        8.83      9.36 o
   8   5  10       65.80       73.63     11.41 o
   9   5  10       28.94       28.81      9.03 o
  -9   6  10      238.00      245.12     13.94 o
  -8   6  10      121.71      129.38     10.92 o
  -7   6  10        3.02        6.30      5.57 o
  -6   6  10        1.06        5.67      5.18 o
  -5   6  10      473.88      541.49     24.89 o
  -4   6  10     1416.34     1673.29     23.16 o
  -3   6  10       52.91       50.52      6.63 o
  -2   6  10        2.12        3.19      3.28 o
  -1   6  10     1443.47     1750.59     20.75 o
   0   6  10       35.45       33.76      7.56 o
   1   6  10      517.97      571.70     15.06 o
   2   6  10        6.77        4.72      3.35 o
   3   6  10       35.40       29.67      6.15 o
   4   6  10      401.40      400.68     12.44 o
   5   6  10      265.85      265.65     17.71 o
   6   6  10      818.55      950.82     19.28 o
   7   6  10      165.50      180.23     22.33 o
   8   6  10      362.11      433.33     24.63 o
  -8   7  10        6.92        5.74      5.03 o
  -7   7  10       32.38       29.84      8.67 o
  -6   7  10       14.42        9.97      5.69 o
  -5   7  10        0.00        7.19      5.30 o
  -4   7  10      112.27      126.78      8.54 o
  -3   7  10        9.44       34.93      7.52 o
  -2   7  10       15.84        9.96      3.84 o
  -1   7  10       11.12        9.14      4.31 o
   0   7  10       81.87       72.98      8.49 o
   1   7  10       20.39       13.45      4.32 o
   2   7  10      272.45      304.32     13.30 o
   3   7  10       61.15       61.48     11.75 o
   4   7  10      107.22       90.77     10.86 o
   5   7  10        6.57        5.01      6.16 o
   6   7  10        6.53        5.92      5.23 o
   7   7  10       22.04       51.26     15.13 o
  -6   8  10       14.04       10.90      6.25 o
  -5   8  10      117.71      116.15     12.58 o
  -4   8  10        4.58        4.42      2.66 o
  -3   8  10       29.00       16.93      6.08 o
  -2   8  10       25.64       19.15      5.15 o
  -1   8  10      100.76       85.93     10.38 o
   0   8  10        0.37        1.77      3.74 o
   1   8  10       15.17        8.43      4.94 o
   2   8  10        0.16        1.07      3.52 o
   3   8  10      141.57      148.94     17.24 o
   4   8  10        1.81        0.74      3.97 o
   5   8  10       53.21       40.37      8.72 o
  -2   9  10       35.62       21.78      6.76 o
  -1   9  10        0.00        3.26      4.06 o
   0   9  10        0.79        4.23      5.17 o
   1   9  10        2.84        2.67      4.34 o
 -11   0  11       23.58       24.97      9.67 o
  -9   0  11      790.00      819.95     24.80 o
  -7   0  11     1302.19     1354.04     25.80 o
  -5   0  11      283.20      262.21     26.20 o
  -3   0  11       81.91       82.29      7.55 o
  -1   0  11       23.18       19.42      7.55 o
   1   0  11     2013.60     2055.04     98.07 o
   3   0  11      236.65      234.08     14.74 o
   5   0  11      330.22      376.46     17.88 o
   7   0  11      108.16       83.48     13.18 o
   9   0  11       85.67       94.43     14.65 o
 -11   1  11        1.30        0.66      2.94 o
 -10   1  11       39.20       20.53      5.67 o
  -9   1  11       30.74       25.92      5.79 o
  -8   1  11      199.23      184.31     11.09 o
  -7   1  11      331.16      343.74     11.60 o
  -6   1  11      188.95      176.31      6.89 o
  -5   1  11      168.94      163.41      8.59 o
  -4   1  11       68.70       62.64      5.58 o
  -3   1  11      222.24      238.04      9.86 o
  -2   1  11       52.54       50.20      6.29 o
  -1   1  11        5.14        3.41      2.67 o
   0   1  11      176.04      175.89      7.94 o
   1   1  11        3.79        5.31      3.40 o
   2   1  11      440.92      448.29     20.38 o
   3   1  11       17.69        8.97      5.88 o
   4   1  11       18.37       20.67     10.06 o
   5   1  11       31.99       26.66      5.30 o
   6   1  11      150.28      170.85     11.31 o
   7   1  11      151.30      153.00      9.32 o
   8   1  11        4.73        3.88      3.58 o
   9   1  11        0.67        3.46      3.33 o
  10   1  11        0.10        3.37      3.47 o
 -11   2  11        2.76        3.02      4.67 o
 -10   2  11        0.32        1.07      3.89 o
  -9   2  11       31.48       23.84      5.50 o
  -8   2  11        9.17        4.33      3.02 o
  -7   2  11       67.12       54.81      6.20 o
  -6   2  11       59.04       39.89      6.13 o
  -5   2  11       99.97       85.86      7.58 o
  -4   2  11      400.24      378.82     10.86 o
  -3   2  11      171.46      185.18     10.80 o
  -2   2  11      434.38      455.11     11.57 o
  -1   2  11       15.15       15.75      3.76 o
   0   2  11      202.94      208.78      7.81 o
   1   2  11        8.84       16.07      4.10 o
   2   2  11      292.26      318.63      9.66 o
   3   2  11        0.65        1.60      2.59 o
   4   2  11        0.13        0.92      3.40 o
   5   2  11       22.07       21.84      5.78 o
   6   2  11       18.06       12.26      4.60 o
   7   2  11        0.78        3.16      3.72 o
   8   2  11       73.70       67.62      9.85 o
   9   2  11       48.78       41.86      7.10 o
  10   2  11       14.21        8.54      5.12 o
 -11   3  11       40.13       42.63      9.63 o
 -10   3  11        0.03        2.36      4.85 o
  -9   3  11       21.21       19.30      7.38 o
  -8   3  11       52.84       43.87      7.41 o
  -7   3  11        0.76        2.43      6.04 o
  -6   3  11      281.01      286.07     15.98 o
  -5   3  11        0.03        1.14      2.12 o
  -4   3  11       38.62       33.61      4.31 o
  -3   3  11       17.20       18.08      4.49 o
  -2   3  11        8.34       11.13      3.92 o
  -1   3  11        6.16        6.21      3.91 o
   0   3  11      626.98      672.10     10.92 o
   1   3  11       81.09       81.50      5.96 o
   2   3  11       39.32       39.13      5.74 o
   3   3  11        6.96        8.10      3.45 o
   4   3  11       50.13       45.88      7.71 o
   5   3  11        5.91        4.89      6.21 o
   6   3  11       91.63       89.04     10.12 o
   7   3  11      141.10      136.92     11.94 o
   8   3  11      126.50      103.66     10.35 o
   9   3  11       21.63       10.74      5.84 o
 -10   4  11       15.82       12.17      6.81 o
  -9   4  11       24.04       15.50      6.29 o
  -8   4  11        0.05        3.70      5.87 o
  -7   4  11        2.49        1.14      4.87 o
  -6   4  11       22.74       18.50      7.72 o
  -5   4  11       71.06       68.59     10.99 o
  -4   4  11      225.63      244.07     18.34 o
  -3   4  11        1.73        2.57      2.24 o
  -2   4  11        0.68        2.57      2.54 o
  -1   4  11      100.82      100.86      5.24 o
   0   4  11       55.45       54.18      4.89 o
   1   4  11      209.47      211.60      8.45 o
   2   4  11      150.84      147.57      7.49 o
   3   4  11       71.56       67.14      6.20 o
   4   4  11        0.98        3.15      2.74 o
   5   4  11       99.60       99.76      9.28 o
   6   4  11       11.00        8.19      9.27 o
   7   4  11       88.79       77.41     10.12 o
   8   4  11      139.50      145.53     12.90 o
   9   4  11        0.02        4.86      4.50 o
  -9   5  11        2.91        5.02      4.97 o
  -8   5  11      113.53       90.14     15.39 o
  -7   5  11       21.12       15.88     10.74 o
  -6   5  11       96.73       98.81     12.80 o
  -5   5  11        0.71        3.05      5.06 o
  -4   5  11       80.74       73.17      8.27 o
  -3   5  11      322.71      393.05      9.69 o
  -2   5  11      599.54      710.21     20.72 o
  -1   5  11       14.52       17.64      4.79 o
   0   5  11      281.15      300.17     11.71 o
   1   5  11       24.21       14.79      5.63 o
   2   5  11      533.52      603.39     15.14 o
   3   5  11        4.24        3.40      3.25 o
   4   5  11       14.72       10.60      4.06 o
   5   5  11       10.86        4.95      4.54 o
   6   5  11       17.67       26.70      7.73 o
   7   5  11       60.53       54.68      9.17 o
   8   5  11      105.31      104.77     18.82 o
  -8   6  11       29.53       24.15      7.36 o
  -7   6  11       31.71       29.39      8.50 o
  -6   6  11        0.34        3.34      3.76 o
  -5   6  11      236.31      249.41     12.39 o
  -4   6  11        5.49        5.05      4.20 o
  -3   6  11      420.40      491.49     14.63 o
  -2   6  11       48.36       47.54      6.74 o
  -1   6  11        2.11        6.40      3.88 o
   0   6  11       68.05       74.27      7.27 o
   1   6  11       35.54       45.10      6.41 o
   2   6  11      232.22      249.31     10.01 o
   3   6  11      163.64      167.64      9.98 o
   4   6  11        6.51        4.09      3.36 o
   5   6  11       49.96       47.72      8.28 o
   6   6  11       62.94       60.70     14.61 o
   7   6  11       21.35       17.68      8.73 o
  -7   7  11      101.96      111.05     11.07 o
  -6   7  11       40.82       29.65      7.40 o
  -5   7  11       16.53       14.00      6.65 o
  -4   7  11      107.04      109.29      8.95 o
  -3   7  11     1707.26     2117.85     24.52 o
  -2   7  11      420.98      501.99     16.69 o
  -1   7  11       50.13       50.51      8.00 o
   0   7  11       60.44       54.24      7.05 o
   1   7  11        0.33        4.39      3.49 o
   2   7  11        8.07       10.11      5.74 o
   3   7  11        0.01        2.27      4.07 o
   4   7  11        2.80        2.58      4.66 o
   5   7  11       37.24       37.94      8.51 o
   6   7  11       92.24       95.75     16.55 o
  -4   8  11       12.41        6.99      5.41 o
  -3   8  11      149.14      153.07     10.05 o
  -2   8  11      114.96      126.97      9.79 o
  -1   8  11      167.07      169.26     19.32 o
   0   8  11        2.99        3.92      4.06 o
   1   8  11       10.45        3.70      4.56 o
   2   8  11        3.84        3.14      4.63 o
   3   8  11       97.39      107.88     11.71 o
 -10   0  12        0.68        1.58      4.82 o
  -8   0  12      456.05      483.27     22.10 o
  -6   0  12      859.34      873.40     22.55 o
  -4   0  12      421.91      461.21     18.11 o
  -2   0  12       11.96       12.02      4.96 o
   0   0  12      132.70      125.30     11.25 o
   2   0  12      457.43      459.68     31.70 o
   4   0  12       33.70       32.09     11.67 o
   6   0  12      240.35      271.79     19.92 o
   8   0  12       66.19       46.05     12.62 o
 -11   1  12       22.50       15.08      5.85 o
 -10   1  12        0.26        0.45      2.44 o
  -9   1  12      789.36      830.23     17.58 o
  -8   1  12      394.67      417.69     14.26 o
  -7   1  12       56.69       69.63      8.73 o
  -6   1  12      341.45      342.05     12.00 o
  -5   1  12      121.98      114.94      8.72 o
  -4   1  12      141.67      140.06      7.14 o
  -3   1  12      118.64      111.19      6.80 o
  -2   1  12      198.61      216.23      8.39 o
  -1   1  12      292.99      275.55     10.60 o
   0   1  12       71.45       50.08      5.66 o
   1   1  12      639.80      635.19     21.13 o
   2   1  12      748.71      757.42     12.22 o
   3   1  12     3189.68     3418.37     40.43 o
   4   1  12       60.68       74.17      9.62 o
   5   1  12      196.43      237.27     17.63 o
   6   1  12       26.00       26.59      6.71 o
   7   1  12      149.39      162.79     12.64 o
   8   1  12      135.94      136.92     12.57 o
   9   1  12        8.35       13.24      6.41 o
 -10   2  12        8.76        7.02      5.57 o
  -9   2  12      177.00      178.79     10.79 o
  -8   2  12       53.76       42.22      6.75 o
  -7   2  12        4.59       11.33      4.24 o
  -6   2  12       24.08       13.65      4.98 o
  -5   2  12        4.87        3.35      3.38 o
  -4   2  12       70.04       65.48      5.97 o
  -3   2  12       36.54       30.87      6.59 o
  -2   2  12      647.70      691.67     11.50 o
  -1   2  12       45.85       31.02      5.83 o
   0   2  12      294.12      304.12     10.24 o
   1   2  12        2.10        2.79      2.59 o
   2   2  12      500.21      525.82     14.32 o
   3   2  12      107.42       81.22      7.49 o
   4   2  12       14.91       10.52      4.23 o
   5   2  12      181.76      191.33     15.97 o
   6   2  12       16.20        8.96      5.28 o
   7   2  12      113.46      107.47      9.13 o
   8   2  12      118.07      124.01      9.40 o
   9   2  12        0.66        5.28      4.64 o
 -10   3  12       37.74       36.70      9.28 o
  -9   3  12        6.92        5.24      4.55 o
  -8   3  12        0.58        4.13      4.73 o
  -7   3  12       49.13       32.97     10.13 o
  -6   3  12      138.98      131.91      9.70 o
  -5   3  12       29.92       24.81      5.80 o
  -4   3  12       32.42       31.00      6.35 o
  -3   3  12       19.83       18.62      4.38 o
  -2   3  12       11.11        7.77      3.78 o
  -1   3  12        8.49        7.38      3.72 o
   0   3  12      350.25      372.44      8.35 o
   1   3  12       23.23       21.86      3.79 o
   2   3  12        0.30        2.03      3.02 o
   3   3  12       13.44       13.24      5.51 o
   4   3  12       31.80       27.57      5.92 o
   5   3  12        2.12        3.26      3.59 o
   6   3  12       64.16       66.77     14.17 o
   7   3  12       78.49       70.14      9.34 o
   8   3  12       58.45       37.37      8.78 o
   9   3  12       22.56       19.90      5.90 o
  -9   4  12       14.14       20.06      8.41 o
  -8   4  12        1.39        3.91      5.72 o
  -7   4  12        5.61        2.53      4.74 o
  -6   4  12       14.31       10.51      7.59 o
  -5   4  12        0.41        2.50      4.63 o
  -4   4  12        0.79        1.51      2.89 o
  -3   4  12        2.64        5.53      4.00 o
  -2   4  12       13.58       13.45      4.67 o
  -1   4  12       46.06       41.29      4.55 o
   0   4  12       56.24       54.30      6.01 o
   1   4  12       84.18       78.74      5.49 o
   2   4  12       38.41       35.36      5.70 o
   3   4  12        5.85        5.05      4.09 o
   4   4  12       10.35       12.34      6.05 o
   5   4  12       13.63       11.88      5.02 o
   6   4  12        0.11        3.73      4.97 o
   7   4  12       10.00        1.54      5.33 o
   8   4  12       15.27        9.82     11.66 o
  -8   5  12       23.68       26.37     11.26 o
  -7   5  12       24.30       12.20      8.12 o
  -6   5  12        0.24        2.53      5.04 o
  -5   5  12       29.45       31.34     11.36 o
  -4   5  12       10.38        7.64      4.40 o
  -3   5  12        3.51        6.05      4.76 o
  -2   5  12       37.98       36.38      6.14 o
  -1   5  12       25.76       28.63      5.82 o
   0   5  12        6.02        4.19      3.44 o
   1   5  12        8.95        6.40      2.94 o
   2   5  12        4.70        5.93      3.27 o
   3   5  12        0.04        1.80      2.51 o
   4   5  12        1.10        1.88      3.67 o
   5   5  12        1.34        3.31      4.34 o
   6   5  12        1.24        1.82      3.91 o
   7   5  12        0.70        4.40      4.69 o
  -7   6  12        0.14        2.71      3.25 o
  -6   6  12       19.22       18.14      7.33 o
  -5   6  12       88.34       92.95     10.48 o
  -4   6  12        0.03        3.81      5.15 o
  -3   6  12      260.89      303.18     11.30 o
  -2   6  12        0.84        2.44      2.47 o
  -1   6  12       13.24       10.36      4.56 o
   0   6  12       81.11       84.95      8.14 o
   1   6  12       24.58       22.11      5.54 o
   2   6  12       52.27       48.50      6.86 o
   3   6  12       51.61       44.19      6.61 o
   4   6  12       14.14        9.95      4.26 o
   5   6  12        3.67        3.43      5.03 o
   6   6  12       27.03       23.41     12.83 o
  -5   7  12       21.10       12.90      9.63 o
  -4   7  12      122.86      128.34     11.90 o
  -3   7  12      816.26      959.26     20.34 o
  -2   7  12       28.16       27.13      8.48 o
  -1   7  12       15.55       13.94      6.74 o
   0   7  12       13.96       11.27      5.03 o
   1   7  12       20.37       17.95      5.15 o
   2   7  12       59.93       52.39      7.74 o
   3   7  12       32.65       23.52      7.03 o
   4   7  12        0.23        2.14      3.86 o
  -2   8  12      252.36      286.96     12.50 o
  -1   8  12       93.06       92.13     11.63 o
   0   8  12        0.33        3.60      5.02 o
   1   8  12       46.62       44.09     10.61 o
  -9   0  13      348.83      427.66     22.64 o
  -7   0  13      844.05      884.14     24.87 o
  -5   0  13        1.08        2.30      5.44 o
  -3   0  13      352.08      333.27     11.93 o
  -1   0  13       10.89       10.35      5.09 o
   1   0  13     2617.23     2987.58     40.41 o
   3   0  13        0.00        7.49      4.49 o
   5   0  13      696.47      795.08     28.19 o
   7   0  13       37.79       22.28     10.44 o
   9   0  13      258.84      285.81     22.63 o
 -10   1  13        2.46        3.00      4.07 o
  -9   1  13       81.62       72.24      8.93 o
  -8   1  13      187.41      185.70     11.74 o
  -7   1  13      412.91      440.30     14.52 o
  -6   1  13        6.39       11.01      4.78 o
  -5   1  13        0.05        1.41      2.04 o
  -4   1  13        0.63        2.14      2.40 o
  -3   1  13       15.35       15.03      5.36 o
  -2   1  13       21.92       16.42      4.24 o
  -1   1  13       65.07       60.68      6.01 o
   0   1  13      164.72      184.11     11.93 o
   1   1  13      280.21      274.66     10.00 o
   2   1  13      535.54      585.20     20.35 o
   3   1  13     1179.80     1309.13     40.74 o
   4   1  13      116.09      123.48     10.86 o
   5   1  13      103.69      112.88     22.20 o
   6   1  13      153.88      157.41     12.20 o
   7   1  13       36.99       28.91      8.30 o
   8   1  13        0.64        4.83      4.69 o
 -10   2  13        6.13        5.51      7.78 o
  -9   2  13      113.45      111.05     16.46 o
  -8   2  13       10.07        8.31      5.23 o
  -7   2  13      148.68      142.09     10.16 o
  -6   2  13       33.59       25.60      6.59 o
  -5   2  13       15.11       11.05      5.40 o
  -4   2  13      145.80      134.06     10.15 o
  -3   2  13      559.48      577.22     14.95 o
  -2   2  13        0.06        2.94      2.80 o
  -1   2  13        6.44        2.86      2.35 o
   0   2  13        3.45        3.78      2.52 o
   1   2  13      237.92      231.15      8.71 o
   2   2  13        0.47        2.44      2.48 o
   3   2  13        3.03        3.43      4.01 o
   4   2  13        0.13        2.40      3.35 o
   5   2  13      142.43      141.12     15.25 o
   6   2  13       22.29       17.61      6.16 o
   7   2  13      114.29      126.34     11.84 o
   8   2  13       12.04       13.89      6.57 o
  -9   3  13       15.37        9.42      6.55 o
  -8   3  13       31.06       17.86      6.12 o
  -7   3  13        2.04        1.61      5.17 o
  -6   3  13       13.96       11.97      8.13 o
  -5   3  13        0.54        2.43      3.53 o
  -4   3  13       54.19       47.56      5.97 o
  -3   3  13      119.00      127.51      7.54 o
  -2   3  13       53.81       44.20      5.82 o
  -1   3  13      296.23      310.63      9.82 o
   0   3  13        6.80        8.65      4.51 o
   1   3  13       47.73       46.92      4.88 o
   2   3  13        7.73        8.02      4.79 o
   3   3  13       24.63       28.43      8.01 o
   4   3  13        2.43        2.98      3.84 o
   5   3  13       87.14       79.04     10.56 o
   6   3  13       49.23       55.09      8.87 o
   7   3  13       68.53       91.74     17.60 o
   8   3  13        1.34        1.96      4.00 o
  -8   4  13       84.71       83.73     12.55 o
  -7   4  13      109.92      115.12     17.18 o
  -6   4  13       12.74        6.39      7.04 o
  -5   4  13        0.17        1.86      4.73 o
  -4   4  13      103.25       96.62      9.32 o
  -3   4  13        0.10        0.45      3.13 o
  -2   4  13       57.14       49.06      7.00 o
  -1   4  13       25.76       20.15      5.41 o
   0   4  13        0.13        2.95      2.21 o
   1   4  13       21.93       23.76      5.18 o
   2   4  13        3.25        1.09      3.26 o
   3   4  13       32.66       26.14      7.13 o
   4   4  13       78.77       75.46      9.81 o
   5   4  13        3.93        4.42      5.52 o
   6   4  13        1.95        3.83      4.42 o
   7   4  13       16.70        8.59      5.52 o
  -7   5  13        0.85        3.52      6.40 o
  -6   5  13        9.18        8.14      7.74 o
  -5   5  13        1.62        1.57      4.53 o
  -4   5  13        9.31       10.28      4.97 o
  -3   5  13       59.58       57.16      9.52 o
  -2   5  13       71.18       62.39      8.99 o
  -1   5  13       27.85       24.95      6.29 o
   0   5  13        0.49        2.93      3.14 o
   1   5  13        9.83        6.21      3.56 o
   2   5  13      171.05      161.57      8.62 o
   3   5  13        0.02        4.66      5.13 o
   4   5  13        7.60        7.12      4.85 o
   5   5  13        4.40        4.19      4.93 o
   6   5  13        1.32        7.36      5.15 o
  -6   6  13       11.74        4.42      3.97 o
  -5   6  13        6.13        5.73      7.51 o
  -4   6  13        0.09        8.79      5.47 o
  -3   6  13      395.79      442.14     15.85 o
  -2   6  13       15.41       21.29      5.76 o
  -1   6  13      173.88      206.93     14.78 o
   0   6  13      105.12      117.35      8.74 o
   1   6  13      165.52      180.96      9.80 o
   2   6  13       58.38       51.46      7.01 o
   3   6  13       30.77       19.24      6.88 o
   4   6  13        2.58        7.42      5.72 o
   5   6  13        4.31        5.04      4.84 o
  -4   7  13       41.53       39.82     12.65 o
  -3   7  13      249.70      293.38     14.89 o
  -2   7  13       53.14       50.51      8.40 o
  -1   7  13        2.58        3.28      3.63 o
   0   7  13       34.81       36.10      7.46 o
   1   7  13       71.77       67.09      8.00 o
   2   7  13       94.62      101.65     12.00 o
  -8   0  14        7.59       10.47      8.54 o
  -6   0  14       37.00       33.06     12.02 o
  -4   0  14       62.84       61.27      8.38 o
  -2   0  14       21.76       20.08      7.07 o
   0   0  14       49.70       45.79      7.60 o
   2   0  14       62.03       72.69      9.45 o
   4   0  14      155.52      172.00     20.16 o
   6   0  14        9.44       10.19      9.08 o
   8   0  14       19.78       12.35     11.71 o
  -9   1  14        1.72        3.96      4.28 o
  -8   1  14       87.06       81.61     10.13 o
  -7   1  14      177.78      166.31     12.19 o
  -6   1  14        9.73        9.48      5.26 o
  -5   1  14       47.72       40.70      8.21 o
  -4   1  14       10.05        7.39      2.73 o
  -3   1  14       63.30       61.77      5.98 o
  -2   1  14        4.70        3.77      2.35 o
  -1   1  14        2.37        2.97      2.73 o
   0   1  14        2.65        2.80      2.25 o
   1   1  14       24.78       26.09      5.17 o
   2   1  14       18.72       14.45      4.63 o
   3   1  14      640.42      698.00     22.01 o
   4   1  14       17.72       13.13      5.95 o
   5   1  14       10.92       19.02      7.85 o
   6   1  14        1.00        2.50      4.22 o
   7   1  14        7.04        5.26      5.80 o
  -9   2  14        0.53        4.45      7.59 o
  -8   2  14       48.59       36.77      7.68 o
  -7   2  14      234.69      220.02     12.15 o
  -6   2  14        0.81        2.56      3.54 o
  -5   2  14        7.80        6.50      4.60 o
  -4   2  14        1.24        2.69      2.85 o
  -3   2  14      246.59      267.76     11.49 o
  -2   2  14       78.15       67.03      8.53 o
  -1   2  14      106.03      113.85      7.36 o
   0   2  14       10.09        6.84      3.12 o
   1   2  14        3.11        3.18      3.15 o
   2   2  14       36.80       30.11      6.06 o
   3   2  14        2.67        0.98      2.98 o
   4   2  14       21.60       19.36      6.40 o
   5   2  14      166.99      179.63     10.54 o
   6   2  14       13.54       10.92      5.95 o
   7   2  14       40.58       39.94     10.77 o
  -8   3  14       57.08       45.62     12.63 o
  -7   3  14       31.70       25.49     12.26 o
  -6   3  14        0.67        2.51      6.74 o
  -5   3  14       36.60       27.80      7.21 o
  -4   3  14       15.94        9.29      3.56 o
  -3   3  14      153.09      155.25      9.91 o
  -2   3  14        5.10        4.15      3.31 o
  -1   3  14       96.07       92.75      7.95 o
   0   3  14        6.10        3.44      3.48 o
   1   3  14       19.79       14.98      5.06 o
   2   3  14       14.61       14.18      5.72 o
   3   3  14       32.90       34.37      8.68 o
   4   3  14      170.50      203.29     28.00 o
   5   3  14      136.17      131.80     12.27 o
   6   3  14       87.15       98.52     12.24 o
   7   3  14       31.61       30.17      9.44 o
  -7   4  14        0.76        3.59      6.27 o
  -6   4  14       14.91       17.54     11.42 o
  -5   4  14       25.22       19.87     11.07 o
  -4   4  14        4.06        5.75      4.42 o
  -3   4  14       43.55       35.31      7.51 o
  -2   4  14        7.23        4.06      3.72 o
  -1   4  14        7.95        7.41      3.90 o
   0   4  14       11.41       11.31      4.32 o
   1   4  14       12.11        6.53      3.31 o
   2   4  14      202.53      198.88     10.32 o
   3   4  14        7.54        8.25      4.79 o
   4   4  14       77.70       66.86     10.18 o
   5   4  14       14.02       15.69     10.72 o
   6   4  14        3.47        8.38      6.03 o
  -6   5  14       37.94       30.31     11.79 o
  -5   5  14      168.69      192.02     18.43 o
  -4   5  14       22.94       20.31      9.77 o
  -3   5  14       19.17       20.22      8.06 o
  -2   5  14       23.80       19.18      6.20 o
  -1   5  14       46.38       45.40      9.20 o
   0   5  14        0.27        3.04      3.42 o
   1   5  14       26.47       35.51      8.14 o
   2   5  14       85.33       86.58     10.16 o
   3   5  14      217.73      178.19     12.11 o
   4   5  14        0.38        3.40      4.51 o
   5   5  14       20.67       19.33      7.03 o
  -4   6  14      395.15      466.43     23.68 o
  -3   6  14       16.29       17.68      8.04 o
  -2   6  14       14.85       10.67      5.75 o
  -1   6  14      643.59      834.20     17.93 o
   0   6  14       46.19       43.18      7.83 o
   1   6  14       49.83       42.10      7.88 o
   2   6  14        6.92        7.42      5.78 o
   3   6  14       43.67       36.04      8.46 o
  -7   0  15      291.01      325.59     20.68 o
  -5   0  15        5.46        4.67      4.42 o
  -3   0  15        2.31        3.48      4.14 o
  -1   0  15       40.51       42.57     11.14 o
   1   0  15      212.07      229.97     13.46 o
   3   0  15       10.85        7.88      5.74 o
   5   0  15      172.42      188.87     20.34 o
  -8   1  15      248.95      244.72     13.60 o
  -7   1  15      218.80      220.35     12.73 o
  -6   1  15        6.53        6.55      5.35 o
  -5   1  15       19.63       12.20      6.10 o
  -4   1  15      123.64      109.01      6.76 o
  -3   1  15        0.41        3.63      2.83 o
  -2   1  15        0.03        2.75      2.33 o
  -1   1  15       11.03        5.94      3.96 o
   0   1  15        5.20        5.51      3.48 o
   1   1  15        1.37        2.62      2.80 o
   2   1  15        0.84        7.06      3.09 o
   3   1  15        1.91        2.83      3.38 o
   4   1  15      256.31      274.69     10.33 o
   5   1  15        1.82        4.79      4.22 o
   6   1  15        3.07        4.88      4.53 o
  -8   2  15      146.74      168.20     18.28 o
  -7   2  15       83.16       72.76      9.58 o
  -6   2  15       19.26       14.18      5.60 o
  -5   2  15        4.60        3.10      4.02 o
  -4   2  15       29.42       19.21      6.32 o
  -3   2  15        1.00        3.79      3.30 o
  -2   2  15      184.02      203.24      9.75 o
  -1   2  15       40.22       35.25      5.98 o
   0   2  15        1.80        3.08      2.92 o
   1   2  15        7.05        3.87      3.43 o
   2   2  15       76.10       83.63      9.57 o
   3   2  15        5.85        3.51      4.54 o
   4   2  15       19.02       22.51      6.70 o
   5   2  15       13.87       17.02      7.58 o
   6   2  15       50.01       43.58      7.06 o
  -7   3  15       16.87       21.05     11.28 o
  -6   3  15       21.04       18.88      7.74 o
  -5   3  15        0.21        2.81      5.29 o
  -4   3  15       72.57       72.32      9.19 o
  -3   3  15       28.23       21.55      5.39 o
  -2   3  15       22.93       20.69      5.66 o
  -1   3  15       29.18       19.26      5.71 o
   0   3  15      104.89      110.06      8.79 o
   1   3  15        5.26        6.37      4.08 o
   2   3  15       44.77       34.28      6.46 o
   3   3  15      106.17       99.87      8.60 o
   4   3  15        3.70        3.92      5.33 o
   5   3  15        0.82        2.89      5.01 o
  -6   4  15        0.22        3.69      8.40 o
  -5   4  15       30.57       18.28      8.85 o
  -4   4  15       19.98       14.05      8.03 o
  -3   4  15        1.24        3.09      4.36 o
  -2   4  15       37.85       37.46      8.69 o
  -1   4  15       12.96       11.91      4.42 o
   0   4  15        8.96        6.79      3.56 o
   1   4  15       98.19       89.90      7.91 o
   2   4  15       60.11       53.51      9.64 o
   3   4  15      299.83      330.51     16.06 o
   4   4  15       54.74       54.26     10.73 o
  -4   5  15       15.87       10.68      7.01 o
  -3   5  15      118.52      131.32     15.54 o
  -2   5  15       37.70       30.15      9.31 o
  -1   5  15       78.73       78.64     10.87 o
   0   5  15        4.23        6.58      5.28 o
   1   5  15       11.65       10.01      5.91 o
   2   5  15      144.77      134.92     11.95 o
   3   5  15       11.88       10.23      4.59 o
  -6   0  16      573.96      707.85     27.44 o
  -4   0  16       29.80       21.72      6.53 o
  -2   0  16      260.60      248.30     12.72 o
   0   0  16       92.70      100.38     11.27 o
   2   0  16     1971.19     2362.95    115.64 o
   4   0  16      183.30      139.90     12.91 o
  -6   1  16      204.92      241.49     14.04 o
  -5   1  16        3.19        2.80      4.47 o
  -4   1  16        9.93        9.97      6.18 o
  -3   1  16        3.02        4.82      3.59 o
  -2   1  16       79.61       73.25      6.72 o
  -1   1  16       10.29        6.86      3.51 o
   0   1  16       47.88       38.32      7.30 o
   1   1  16        0.09        3.48      3.04 o
   2   1  16       42.50       42.52      6.78 o
   3   1  16      689.60      782.21     14.69 o
   4   1  16      127.92      125.38      9.74 o
   5   1  16        2.15        3.19      4.10 o
  -6   2  16        2.18        3.04      4.51 o
  -5   2  16        2.58        4.35      4.51 o
  -4   2  16        6.74        4.03      4.19 o
  -3   2  16       14.96        9.64      4.45 o
  -2   2  16      464.49      584.80     25.45 o
  -1   2  16      111.83      104.81      8.60 o
   0   2  16        1.09        2.87      3.41 o
   1   2  16        3.66        2.30      3.48 o
   2   2  16        1.78        2.88      3.00 o
   3   2  16       85.87       63.72      6.82 o
   4   2  16       16.65       13.80      4.72 o
  -5   3  16        0.72        2.72      6.20 o
  -4   3  16        2.21        4.63      4.96 o
  -3   3  16        0.15        2.56      3.41 o
  -2   3  16       10.81        7.01      5.42 o
  -1   3  16        0.79        2.42      3.52 o
   0   3  16        3.25        3.93      3.99 o
   1   3  16        1.10        3.62      3.42 o
   2   3  16        0.61        2.86      3.29 o
   3   3  16        1.60        5.40      3.96 o
   4   3  16       53.65       42.91      7.14 o
  -4   4  16        0.67        2.53      5.19 o
  -3   4  16       16.13        8.50      6.40 o
  -2   4  16        0.42        4.36      4.79 o
  -1   4  16        1.32        5.88      5.22 o
   0   4  16       24.60       28.46      8.65 o
   1   4  16        0.66        2.56      3.40 o
   2   4  16        3.23        3.76      4.09 o
  -5   0  17       21.17       28.47     11.47 o
  -3   0  17       30.95       18.09      6.64 o
  -1   0  17       45.15       43.86      9.00 o
   1   0  17      350.44      435.95     22.29 o
   3   0  17       70.34       85.34     11.10 o
  -4   1  17       15.19       10.15      6.02 o
  -3   1  17        0.43        2.74      3.06 o
  -2   1  17       56.63       44.68      6.29 o
  -1   1  17        6.04        4.69      3.26 o
   0   1  17        0.65        3.23      3.36 o
   1   1  17        0.40        2.35      3.35 o
   2   1  17       43.25       28.95      5.81 o
   3   1  17      367.20      387.02     12.92 o
  -4   2  17       39.58       26.59      8.10 o
  -3   2  17       90.12       89.70      7.92 o
  -2   2  17       46.26       44.87      6.99 o
  -1   2  17        0.85        2.87      3.17 o
   0   2  17        0.09        2.70      3.28 o
   1   2  17       53.21       46.30      6.61 o
   2   2  17       55.10       42.75      8.58 o
  -2   3  17        0.86        5.23      4.02 o
  -1   3  17       38.43       29.77      6.84 o
   0   3  17        1.74        6.24      4.14 o
 
